# Supplementary material for: Impact of direct cell–cell contact in a three-species wine yeast consortium
Source: Appl Microbiol Biotechnol. 2026 May 23;110(1):218. doi: 10.1007/s00253-026-13856-4 (PMC13375760; doi:10.1007/s00253-026-13856-4)
Supplement: Supplementary file 1 — (XLSX.826 KB) [file 253_2026_13856_MOESM1_ESM.xlsx]

## Sheet: Title page
Impact of direct cell-cell contact in a three-species wine yeast consortium
Authors and Affiliations
Justin Joseph Asmus, René Kathleen Naidoo-Blassoples, Florian Franz Bauer
Email: fb2@sun.ac.za, ORCID: 0000-0001-5764-4542
Department of Viticulture and Oenology, South African Grape and Wine Research Institute, Stellenbosch University, Stellenbosch, South Africa
Supplementary material

## Sheet: DGE_analysis_results
indirect_vs_direct_5h					indirect_vs_direct_9h					5h_vs_9h_indirect_contact					5h_vs_9h_direct_contact
Gene ID	P-value (5 hours vs 9 hours)	padj	log2FoldChange	symbol	Gene ID	P-value (5 hours vs 9 hours)	padj	log2FoldChange	symbol	Gene ID	P-value (5 hours vs 9 hours)	padj	log2FoldChange	symbol	Gene ID	P-value (5 hours vs 9 hours)	padj	log2FoldChange	symbol
VIN13_5179	1.75823e-13	6.65492e-10	25.3525	HXT7	VIN13_5179	3.17967e-15	1.20414e-11	25.3387	HXT7	VIN13_0001	0.919104	0.964566	-0.0283385	YDR542W	VIN13_4698	8.73536e-07	0.00329847	-6.03679	FIT2
VIN13_5245	1.07677e-12	2.03778e-09	22.7123	HPF1	VIN13_5245	3.60863e-14	6.83294e-11	22.831	HPF1	VIN13_0003	0.0131868	0.0674671	-0.702798	FLO5	VIN13_3205	0.000195476	0.105445	-3.43286	TIS11
VIN13_5180	1.78763e-12	2.25539e-09	22.1912	HXT6	VIN13_5180	9.51214e-14	1.20075e-10	22.3496	HXT6	VIN13_0004	0.761449	0.884142	0.103712	FLO9	VIN13_4699	7.00562e-06	0.0132266	-3.15628	FIT3
VIN13_2160	3.58167e-05	0.0338916	2.09003	YHR112C	VIN13_4715	1.64888e-08	1.56108e-05	-3.39793	DIP5	VIN13_0005	0.272282	0.500902	0.283788	GDH3	VIN13_3639	0.000655846	0.275164	-2.61998	FET3
VIN13_1500	4.59314e-05	0.0347701	-3.16688	YFR012W	VIN13_1183	3.50173e-06	0.00265221	-2.59147	GNP1	VIN13_0007	0.711588	0.852772	-0.0901045	BDH1	VIN13_4229	0.00122878	0.421805	-2.57131	HXT17
VIN13_0325	0.000159033	0.0825873	-2.39551	DTR1	VIN13_0429	2.02083e-05	0.0127548	-2.08423	CHA1	VIN13_0008	0.826014	0.916156	-0.0722118	ECM1	VIN13_3039	0.00990179	0.769483	-2.47698	YLL053C
VIN13_1446	0.000162466	0.0825873	-2.46168	YFL051C	VIN13_0216	2.6708e-05	0.0142846	1.67593	YRO2	VIN13_0009	0.0735774	0.221205	0.342367	CNE1	VIN13_2019	0.000100687	0.0950484	-2.27374	ARN1
VIN13_0483	0.000174557	0.0825873	1.7302	ADY2	VIN13_0566	3.93259e-05	0.0142846	-1.62166	HBT1	VIN13_0011	0.851301	0.932591	-0.0470212	PEX22	VIN13_4385	0.000243186	0.114784	-2.20423	TIR2
VIN13_3021	0.000239973	0.0835999	2.14906	PCK1	VIN13_1215	4.10066e-05	0.0142846	-1.83615	SIT1	VIN13_0012	0.000156141	0.00275457	1.58238	ACS1	VIN13_4232	4.03614e-05	0.0508015	-2.11738	DSF1
VIN13_0700	0.000240954	0.0835999	2.32491	RAD59	VIN13_4665	4.2551e-05	0.0142846	1.253	TYE7	VIN13_0013	6.46468e-08	3.96359e-06	0.788777	FLC2	VIN13_1881	0.202974	0.925465	-2.10651	BTN2
VIN13_1193	0.000242959	0.0835999	-3.1701	SPS2	VIN13_2037	4.49462e-05	0.0142846	-2.48936	SPO11	VIN13_0015	0.785274	0.896771	0.0472277	YAL049C	VIN13_4231	0.000160446	0.105445	-2.10053	YNR073C
VIN13_3604	0.000313079	0.0987502	-3.23296	SPO20	VIN13_3361	4.56131e-05	0.0142846	-1.08812	MID2	VIN13_0017	0.26533	0.493454	-0.134956	SPC72	VIN13_1631	0.0230165	0.868937	-2.03591	RCK1
VIN13_2691	0.000381852	0.100601	-2.53595	JJJ3	VIN13_4505	5.13772e-05	0.0142846	-1.40483	PDR5	VIN13_0018	0.0116943	0.062532	-0.401479	YAL046C	VIN13_1627	0.00139564	0.439162	-1.93946	SUT1
VIN13_2785	0.000398216	0.100601	-2.20046	STE3	VIN13_0440	5.48635e-05	0.0142846	-2.36755	SPS22	VIN13_0019	0.492754	0.712094	-0.0759212	YAL044W-A	VIN13_2871	0.00968328	0.769483	-1.80726	YKL071W
VIN13_3605	0.000435545	0.100601	-2.15167	YMR018W	VIN13_0460	5.65801e-05	0.0142846	-3.19908	AGP1	VIN13_0020	1.75513e-08	1.36754e-06	-1.04123	GCV3	VIN13_4435	0.00949427	0.769483	-1.77915	NRT1
VIN13_4505	0.000466198	0.100601	-1.04803	PDR5	VIN13_0325	7.03927e-05	0.0166611	-2.86183	DTR1	VIN13_0021	0.454137	0.678845	0.0822789	PTA1	VIN13_0232	0.0025064	0.554477	-1.70052	HSP26
VIN13_0562	0.00046924	0.100601	-3.38996	HOP	VIN13_3936	8.28652e-05	0.0184594	-1.99761	ALP1	VIN13_0022	0.0745055	0.222291	-0.28919	ERV46	VIN13_1411	0.000861954	0.325474	-1.6137	SPI1
VIN13_1792	0.000478417	0.100601	-1.64881	YGR035C	VIN13_0567	9.1745e-05	0.0187744	-2.064	FMP45	VIN13_0024	0.0467218	0.162851	-0.423105	CLN3	VIN13_4787	0.0296107	0.925465	-1.54855	MF(ALPHA)1
VIN13_1183	0.000571785	0.109718	-2.63157	GNP1	VIN13_4278	9.43535e-05	0.0187744	-1.02222	WSC3	VIN13_0025	0.365669	0.602203	0.238702	CYC3	VIN13_3094	0.0198993	0.853859	-1.53973	YLR012C
VIN13_0964	0.000579751	0.109718	1.94465	MET32	VIN13_0934	9.91517e-05	0.0187744	-3.08446	SPR28	VIN13_0026	0.000730183	0.00881419	-0.521534	CDC19	VIN13_2160	0.00308369	0.554477	-1.52522	YHR112C
VIN13_0458	0.00075607	0.130966	1.08565	HBN1	VIN13_2441	0.000104451	0.0188361	-1.88205	HXT8	VIN13_0027	0.908822	0.959753	0.0447629	YAL037W	VIN13_4700	0.0118131	0.769483	-1.49938	FRE5
VIN13_2441	0.000761226	0.130966	-1.97752	HXT8	VIN13_2095	0.000131586	0.0226215	1.13678	SRB2	VIN13_0030	0.447581	0.67498	-0.157545	MTW1	VIN13_3131	0.0391377	0.925465	-1.46098	YLR053C
VIN13_0719	0.000891269	0.146672	-1.80954	BSC1	VIN13_1193	0.000137389	0.0226215	-2.66004	SPS2	VIN13_0031	0.0546545	0.181373	0.498389	FUN19	VIN13_1540	0.0128383	0.769483	-1.44848	IRC7
VIN13_3704	0.000938427	0.147998	-1.47085	ECM16	VIN13_3316	0.000149387	0.0227992	-1.36745	PIG1	VIN13_0032	0.000220527	0.00348005	-0.766541	POP5	VIN13_1665	0.00917745	0.769483	-1.40293	GPG1
VIN13_2046	0.00104467	0.151428	-2.03312	YHL012W	VIN13_1500	0.00015051	0.0227992	-3.02794	YFR012W	VIN13_0033	0.0337613	0.131529	-0.285868	PRP45	VIN13_4583	0.016167	0.792811	-1.40255	SRL1
VIN13_0626	0.00104723	0.151428	-1.38705	NOP14	VIN13_1878	0.000171541	0.0238263	1.21977	TPO2	VIN13_0034	0.00939079	0.0538743	0.463233	GIP4	VIN13_3815	0.0116145	0.769483	-1.39396	GTO3
VIN13_4715	0.00113088	0.151428	-1.50428	DIP5	VIN13_5074	0.000174448	0.0238263	-1.10513	YPR148C	VIN13_0036	0.465333	0.688268	-0.168514	FRT2	VIN13_3999	0.00580872	0.746211	-1.3876	YNL195C
VIN13_4028	0.0011335	0.151428	1.13273	YGP1	VIN13_4151	0.000176165	0.0238263	-1.46408	SPO1	VIN13_0037	0.43438	0.662369	0.146396	SAW1	VIN13_1439	0.00592858	0.746211	-1.36048	DMC1
VIN13_2847	0.00116022	0.151428	-1.5312	UTP11	VIN13_3157	0.000216469	0.0275114	-1.33984	GAL2	VIN13_0038	0.747918	0.8766	0.0297348	DRS2	VIN13_1407	0.042221	0.925465	-1.35747	FTR1
VIN13_3085	0.00125977	0.154412	-1.43733	YLR003C	VIN13_2442	0.000219664	0.0275114	-1.73844	YJL213W	VIN13_0042	0.197114	0.4047	0.239334	FUN26	VIN13_2573	0.0146783	0.792734	-1.35072	TDH1
VIN13_0352	0.00126467	0.154412	1.81264	MET8	VIN13_0138	0.000225206	0.0275114	-1.12754	STU1	VIN13_0043	0.0839025	0.237632	-0.18961	CCR4	VIN13_4708	0.0070781	0.769483	-1.33959	YPL277C
VIN13_2037	0.00138468	0.16211	-2.03508	SPO11	VIN13_4229	0.000251209	0.0291902	-1.51456	HXT17	VIN13_0048	0.0479404	0.165556	0.169375	TPD3	VIN13_3387	0.0489719	0.925465	-1.33328	GRX8
VIN13_0008	0.00145704	0.16211	-1.25932	ECM1	VIN13_2438	0.000254364	0.0291902	-2.47759	YJL218W	VIN13_0049	0.190519	0.396608	0.16952	NTG1	VIN13_3001	0.00301491	0.554477	-1.31648	ECM4
VIN13_4484	0.00150834	0.16211	0.968962	ORT1	VIN13_3258	0.000265589	0.029582	-0.789101	ENT2	VIN13_0050	0.595013	0.785051	-0.0708157	SYN8	VIN13_4387	0.00926875	0.769483	-1.30389	YOR012W
VIN13_2068	0.00156246	0.16211	-1.92848	SPO13	VIN13_3604	0.000291992	0.0315936	-3.28231	SPO20	VIN13_0051	0.683018	0.838972	0.0601617	DEP1	VIN13_1898	0.139877	0.925465	-1.26976	HYPOTHETICAL PROTEIN
VIN13_2411	0.00160314	0.16211	1.57526	MET28	VIN13_1366	0.00040052	0.0417095	-1.36933	SHC1	VIN13_0053	0.586902	0.7817	0.0909495	MDM10	VIN13_3453	0.00189742	0.510867	-1.26026	CAR2
VIN13_2357	0.00161082	0.16211	1.01666	MET30	VIN13_4555	0.000407513	0.0417095	-2.59586	YOR214C	VIN13_0054	0.35847	0.595129	0.17936	SPO7	VIN13_1202	0.0154094	0.792734	-1.2355	FIT1
VIN13_0805	0.00162753	0.16211	-0.786745	IPT1	VIN13_3185	0.000434457	0.0432971	0.883005	CCW12	VIN13_0055	0.733683	0.865334	-0.0713969	ERP2	VIN13_0075	0.00878731	0.769483	-1.22133	YDR210W-A
VIN13_0718	0.00170097	0.165081	-1.52733	PRM7	VIN13_3680	0.000472581	0.0451754	-2.21879	SRT1	VIN13_0056	0.854943	0.935211	-0.0631301	SSA1	VIN13_4899	0.00925741	0.769483	-1.21912	ALD6
VIN13_4064	0.00192259	0.181925	1.46817	MLS1	VIN13_3729	0.000496373	0.0451754	-0.82345	TPP1	VIN13_0059	0.655031	0.820494	-0.0694774	NUP60	VIN13_4532	0.0159497	0.792734	-1.19495	YOR186W
VIN13_3387	0.00198149	0.182925	1.80915	GRX8	VIN13_1404	0.000498664	0.0451754	-1.08928	MAG1	VIN13_0060	0.0279481	0.113863	-0.281571	ERP1	VIN13_1215	0.0112241	0.769483	-1.18972	SIT1
VIN13_1230	0.00205434	0.185136	-1.41166	YEL048C	VIN13_0259	0.000505002	0.0451754	-0.813305	VID24	VIN13_0061	0.616646	0.800227	-0.05567	SWD1	VIN13_2257	0.0171341	0.818968	-1.18237	YIL165C
VIN13_1827	0.00210913	0.185653	-1.07904	SLX9	VIN13_0032	0.00051295	0.0451754	1.04136	POP5	VIN13_0063	0.968518	0.987575	-0.0122069	SEN34	VIN13_3359	0.0622913	0.925465	-1.17794	REC102
VIN13_0376	0.00217448	0.187055	1.36411	YBR241C	VIN13_2440	0.000538262	0.0463272	-1.79639	YJL216C	VIN13_0065	0.0699184	0.212944	-0.373641	ADE1	VIN13_1934	0.0563283	0.925465	-1.13881	YGR201C
VIN13_3680	0.00224332	0.187896	-2.15288	SRT1	VIN13_5066	0.00059638	0.0487416	-0.750515	MEP3	VIN13_0066	0.649279	0.817886	0.0949304	KIN3	VIN13_0259	0.00284545	0.554477	-1.13616	VID24
VIN13_2257	0.00245826	0.187896	1.35608	YIL165C	VIN13_4899	0.0006264	0.0487416	-1.43669	ALD6	VIN13_0068	0.452289	0.677166	0.19872	PAU5	VIN13_1444	0.0337852	0.925465	-1.1272	PUG1
VIN13_4893	0.00250958	0.187896	-1.19842	YPL068C	VIN13_2896	0.000628725	0.0487416	-0.930583	VPS24	VIN13_0069	0.87026	0.942062	-0.0468297	YAR023C	VIN13_2840	0.0496652	0.925465	-1.12601	YKL107W
VIN13_1194	0.00254833	0.187896	-1.34546	SPS1	VIN13_4489	0.000629882	0.0487416	-0.928279	BAG7	VIN13_0070	0.21251	0.422984	0.291812	UIP3	VIN13_0071	0.0632566	0.925465	-1.12491	PRM9
VIN13_2348	0.00255054	0.187896	0.974212	YIL060W	VIN13_2436	0.000630668	0.0487416	-1.25781	FSP2	VIN13_0072	0.337263	0.57197	-0.128452	MST28	VIN13_3998	0.02397	0.878744	-1.12377	SLZ1
VIN13_1277	0.00257694	0.187896	-1.06199	NUG1	VIN13_0183	0.000656764	0.049115	-2.09815	GAL7	VIN13_0073	8.9027e-06	0.000275175	2.02738	YAT1	VIN13_0249	0.0125279	0.769483	-1.11491	PHO5
VIN13_1853	0.00257926	0.187896	-1.6236	CLB6	VIN13_2964	0.000668746	0.049115	-0.984708	DID2	VIN13_0075	1.80221e-11	3.37014e-09	-1.50948	YDR210W-A	VIN13_0210	0.0299903	0.925465	-1.10202	YBR047W
VIN13_0216	0.00268813	0.187896	1.99849	YRO2	VIN13_0712	0.000687276	0.049115	-0.808456	NPC2	VIN13_0076	1.46135e-10	1.88464e-08	-1.63651	YLR410W-B	VIN13_1446	0.543122	0.940534	-1.1007	YFL051C
VIN13_4787	0.00276944	0.187896	-1.40829	MF(ALPHA)1	VIN13_4929	0.000687377	0.049115	-1.98772	HYPOTHETICAL PROTEIN	VIN13_0077	1.57451e-11	3.0993e-09	-1.8413	YBL100W-B	VIN13_5076	0.12273	0.925465	-1.08962	SUE1
VIN13_4051	0.00278578	0.187896	-1.3988	KRE33	VIN13_3094	0.000748214	0.0522111	-2.11958	YLR012C	VIN13_0078	1.25768e-07	6.71963e-06	-1.25781	YDR034C-D	VIN13_4125	0.0882441	0.925465	-1.08685	YNL046W
VIN13_3395	0.0028098	0.187896	1.54085	FBP1	VIN13_4134	0.000777115	0.0522111	-1.39095	NCE103	VIN13_0079	0.0399725	0.146136	0.453079	YBL107C	VIN13_0612	0.0108754	0.769483	-1.08455	UGX2
VIN13_1345	0.00285797	0.187896	-0.90121	PTP3	VIN13_4694	0.000785355	0.0522111	-0.903942	ATF1	VIN13_0081	0.00520973	0.0352978	0.30206	PKC1	VIN13_3111	0.0838254	0.925465	-1.08295	YLR030W
VIN13_4825	0.0028844	0.187896	-1.54107	NOP53	VIN13_3598	0.000787854	0.0522111	-1.91959	HXT2	VIN13_0083	0.396622	0.628499	-0.0945943	RTG3	VIN13_3121	0.0870543	0.925465	-1.0728	YLR042C
VIN13_4074	0.00290608	0.187896	0.89694	LEU4	VIN13_2588	0.000807603	0.0522111	-0.826946	SNX4	VIN13_0084	0.519961	0.730799	-0.0937245	SFT2	VIN13_4352	0.169607	0.925465	-1.07085	YOL024W
VIN13_1892	0.00295664	0.187896	1.65276	GTO1	VIN13_4323	0.000813429	0.0522111	0.803535	GPM3	VIN13_0087	0.000616421	0.00773629	0.629656	BNA4	VIN13_4555	0.0600493	0.925465	-1.06833	YOR214C
VIN13_2383	0.00297854	0.187896	-1.10218	BAR1	VIN13_4742	0.000876413	0.0553163	0.885291	TFP3	VIN13_0089	0.443368	0.67052	0.146521	YBL095W	VIN13_1316	0.00538712	0.74054	-1.06793	ACA1
VIN13_3936	0.00311866	0.191	-1.50556	ALP1	VIN13_3374	0.0008973	0.0554053	0.795887	DIC1	VIN13_0090	1.29575e-05	0.000352203	-0.579996	ROX3	VIN13_0458	0.00436547	0.686834	-1.0661	HBN1
VIN13_1095	0.00312867	0.191	-1.43807	DIT2	VIN13_1798	0.000926598	0.0554053	-0.722234	YGR043C	VIN13_0091	0.308405	0.537982	-0.163645	RPL32	VIN13_0440	0.0488692	0.925465	-1.0588	SPS22
VIN13_0440	0.00331003	0.198864	-1.38859	SPS22	VIN13_4794	0.000950714	0.0554053	0.686692	CBC2	VIN13_0092	0.00233662	0.0204181	-0.276233	MAP2	VIN13_3567	0.100041	0.925465	-1.04821	YOX1
VIN13_3053	0.00342678	0.202662	-1.26415	GRC3	VIN13_0858	0.000952525	0.0554053	-1.77883	HYPOTHETICAL PROTEIN	VIN13_0093	0.0372834	0.138746	0.435879	MRP21	VIN13_0375	0.0113831	0.769483	-1.04432	THI2
VIN13_4037	0.00361579	0.204928	-0.950912	RPC31	VIN13_3029	0.000969865	0.0554053	-1.26486	VBA3	VIN13_0094	0.182416	0.38481	0.131367	AVT5	VIN13_3266	0.0522378	0.925465	-1.03936	FRE1
VIN13_2689	0.00367635	0.204928	1.51638	SFC1	VIN13_4591	0.000986365	0.0554053	-0.814392	TRE2	VIN13_0096	0.000547308	0.00698611	-0.748198	RPL23AP	VIN13_2100	0.0476443	0.925465	-1.01649	INM1
VIN13_4769	0.00370336	0.204928	-0.925452	TYW1	VIN13_4592	0.000988254	0.0554053	-0.957921	CDC31	VIN13_0097	0.56162	0.76214	0.111018	YBL086C	VIN13_4692	0.0159555	0.792734	-1.01538	ALD4
VIN13_4684	0.0037314	0.204928	-1.16242	YOR365C	VIN13_0557	0.000994866	0.0554053	-0.652516	GYP7	VIN13_0100	0.090384	0.250665	-0.26454	ALG3	VIN13_3426	0.0490116	0.925465	-1.01212	YLR407W
VIN13_2560	0.00373581	0.204928	0.823098	YJL068C	VIN13_1140	0.00101233	0.0555609	-0.887715	HEH2	VIN13_0101	0.0501391	0.171095	-0.662977	YBL081W	VIN13_3210	0.0546585	0.925465	-1.00607	PUT1
VIN13_5002	0.00384535	0.205704	-0.960843	ARO7	VIN13_0617	0.0010315	0.055804	-1.19543	ENT1	VIN13_0102	0.000915523	0.0104711	0.840042	PET112	VIN13_4224	0.0285627	0.925465	-1.00038	DSE4
VIN13_5080	0.00385864	0.205704	0.980639	TPO3	VIN13_2735	0.00105504	0.0560081	-0.825763	HMS2	VIN13_0104	0.869831	0.942062	-0.0466448	ATG8	VIN13_5056	0.0459053	0.925465	-0.99441	CTR1
VIN13_3933	0.00413568	0.212173	-0.859757	TOF1	VIN13_3981	0.00106485	0.0560081	0.762746	YNL217W	VIN13_0105	0.0763322	0.225499	-0.351119	ILS1	VIN13_2704	0.0319067	0.925465	-0.992785	YJR111C
VIN13_3810	0.0041514	0.212173	-1.60666	YMR244W	VIN13_4202	0.0011168	0.0579128	-0.857144	AGA1	VIN13_0106	0.368052	0.603042	0.123239	SSA3	VIN13_0718	0.350473	0.925465	-0.987995	PRM7
VIN13_2606	0.00417448	0.212173	-1.65925	NOP9	VIN13_2910	0.00114554	0.0579128	0.682023	URA6	VIN13_0108	0.374885	0.607752	0.209734	RPS8AP	VIN13_3775	0.0137886	0.788874	-0.986475	YMR206W
VIN13_4616	0.00420423	0.212173	-1.47238	YOR287C	VIN13_3165	0.00115955	0.0579128	-0.66596	ALT1	VIN13_0109	0.144229	0.334834	0.239694	AST1	VIN13_1545	0.121816	0.925465	-0.976706	YPS5
VIN13_4548	0.0049015	0.244108	-1.08048	NOC2	VIN13_0229	0.00118489	0.0579128	-1.26333	TAT1	VIN13_0110	0.682671	0.838972	-0.0907242	PRS4	VIN13_1728	0.0107375	0.769483	-0.970466	RIM8
VIN13_1869	0.00499163	0.245368	-1.35272	UTP8	VIN13_1736	0.00120372	0.0579128	-0.895097	YGL036W	VIN13_0113	0.17516	0.3752	-0.301295	PRX1	VIN13_5018	0.0232027	0.868937	-0.968413	MRL1
VIN13_0762	0.00524759	0.249778	-1.39444	FAL1	VIN13_0776	0.00122229	0.0579128	-2.01423	ENA1	VIN13_0115	0.578642	0.774346	-0.109815	SKT5	VIN13_0470	0.165631	0.925465	-0.953169	VMA9
VIN13_2511	0.00525609	0.249778	-1.02884	GCD14	VIN13_0428	0.00122661	0.0579128	-1.08923	MAL33	VIN13_0117	0.956192	0.97918	-0.00773868	SHP1	VIN13_1330	0.0224156	0.868937	-0.949147	FCY21
VIN13_0858	0.00531574	0.249778	-2.22934	HYPOTHETICAL PROTEIN	VIN13_0684	0.00122957	0.0579128	0.677959	THI3	VIN13_0118	0.893984	0.953138	0.0203379	PTH2	VIN13_3989	0.057687	0.925465	-0.948818	YNL208W
VIN13_2993	0.0053967	0.249778	0.763715	CCP1	VIN13_2383	0.00126802	0.0579128	-1.20144	BAR1	VIN13_0119	0.397225	0.628968	-0.111726	PTC3	VIN13_4236	0.153358	0.925465	-0.941002	HPF1
VIN13_2913	0.00541565	0.249778	-0.834223	MAK11	VIN13_1096	0.00128215	0.0579128	-1.57041	DIT1	VIN13_0120	0.704297	0.851104	-0.0917815	YBL055C	VIN13_0567	0.0317637	0.925465	-0.93795	FMP45
VIN13_4070	0.00555652	0.249778	-1.70437	NOP15	VIN13_3210	0.00129579	0.0579128	-1.65275	PUT1	VIN13_0121	0.164539	0.361773	-0.756778	YBL054W	VIN13_1423	0.0173609	0.819434	-0.93555	YER163C
VIN13_4753	0.00557304	0.249778	1.8057	GRE1	VIN13_0034	0.00132889	0.0579128	-0.731078	GIP4	VIN13_0123	0.252229	0.478215	-0.122819	PIN4	VIN13_2697	0.0144758	0.792734	-0.929493	URA8
VIN13_1621	0.00566537	0.249778	-1.14541	SPO74	VIN13_0228	0.0013409	0.0579128	-0.98319	BAP2	VIN13_0124	0.933667	0.969707	-0.0139641	SEC17	VIN13_4401	0.239897	0.925465	-0.928443	CIN5
VIN13_4164	0.00567528	0.249778	1.00225	ATO2	VIN13_3612	0.00134541	0.0579128	-1.15105	CSI1	VIN13_0125	0.375992	0.609012	0.348655	MOH1	VIN13_1562	0.0701237	0.925465	-0.928002	DOC1
VIN13_3972	0.0058154	0.253003	-0.963877	JJJ1	VIN13_0830	0.00134559	0.0579128	-1.21616	STE5	VIN13_0127	0.157762	0.35331	0.168337	PSY4	VIN13_0125	0.067705	0.925465	-0.927355	MOH1
VIN13_0546	0.00599542	0.257346	-0.957795	GIT1	VIN13_4684	0.00137956	0.0579128	-0.952761	YOR365C	VIN13_0128	0.00352778	0.0269997	0.458875	COR1	VIN13_2254	0.0652707	0.925465	-0.921459	HYPOTHETICAL PROTEIN
VIN13_3383	0.00618618	0.257346	-0.747687	ADE13	VIN13_4859	0.00137976	0.0579128	-0.764009	YPL107W	VIN13_0129	2.40476e-08	1.66552e-06	1.51463	ECM13	VIN13_3544	0.0440591	0.925465	-0.915011	CYB2
VIN13_2330	0.0062607	0.257346	-1.57007	AIR1	VIN13_4167	0.0013935	0.0579128	-0.601385	VPS27	VIN13_0130	0.0378821	0.140261	0.769471	FUI1	VIN13_4484	0.0105341	0.769483	-0.914506	ORT1
VIN13_2795	0.00627175	0.257346	-1.16825	TPK3	VIN13_1202	0.00144716	0.0579128	-1.24504	FIT1	VIN13_0131	0.282614	0.512349	-0.118859	PRE7	VIN13_4230	0.070341	0.925465	-0.910832	HXT13
VIN13_3490	0.00657507	0.257346	-0.860461	DAT1	VIN13_1621	0.0014554	0.0579128	-1.5518	SPO74	VIN13_0132	0.361932	0.597627	-0.165116	ERD2	VIN13_3995	0.0588002	0.925465	-0.906703	YNL200C
VIN13_3318	0.0065979	0.257346	-0.976762	DBP9	VIN13_0810	0.0014578	0.0579128	-0.623034	SED1	VIN13_0133	0.699453	0.849615	-0.186364	URA7	VIN13_4000	0.0234723	0.868937	-0.901846	YNL194C
VIN13_3910	0.00660679	0.257346	-1.83198	TRF5	VIN13_2551	0.00146665	0.0579128	0.910359	PRY1	VIN13_0134	0.0379772	0.140351	0.514404	MRPL16	VIN13_2894	0.0619166	0.925465	-0.891214	PHD1
VIN13_1893	0.00668576	0.257346	0.939223	CYS4	VIN13_2620	0.00147298	0.0579128	0.792561	TDH2	VIN13_0135	0.00706925	0.0443607	0.407289	APL3	VIN13_4411	0.0652379	0.925465	-0.889826	GLO4
VIN13_3393	0.00669589	0.257346	0.697246	STP3	VIN13_2395	0.00148181	0.0579128	-0.747824	SGN1	VIN13_0136	0.0205754	0.0930497	-0.388063	YBL036C	VIN13_0376	0.0357702	0.925465	-0.888576	YBR241C
VIN13_3251	0.00675245	0.257346	-1.09242	SIK1	VIN13_1194	0.00148372	0.0579128	-1.84039	SPS1	VIN13_0137	0.951414	0.97725	-0.0226871	POL12	VIN13_3283	0.0439515	0.925465	-0.885412	THI7
VIN13_1411	0.00683831	0.257346	1.77566	SPI1	VIN13_2172	0.00149867	0.0579128	-0.830639	NDT80	VIN13_0138	0.000865567	0.0100535	0.532348	STU1	VIN13_3905	0.016666	0.806804	-0.876867	YNL305C
VIN13_4640	0.00684222	0.257346	-1.70057	SPS4	VIN13_2205	0.00153913	0.0588755	-1.06887	PEX18	VIN13_0139	0.0354694	0.135501	-0.415697	RIB1	VIN13_0770	0.0863652	0.925465	-0.871496	PST2
VIN13_2307	0.00684357	0.257346	-1.13396	YIL110W	VIN13_4653	0.00166324	0.0628654	-0.67481	SCD5	VIN13_0140	0.639963	0.813527	0.0653748	HEK2	VIN13_1624	0.0369199	0.925465	-0.865399	CUP2
VIN13_4362	0.00691209	0.257346	-1.11778	YOL014W	VIN13_1613	0.00167663	0.0628654	0.789655	TOS3	VIN13_0141	0.0572309	0.186449	-0.465701	SHE1	VIN13_4108	0.0734279	0.925465	-0.859253	SUN4
VIN13_4637	0.00698151	0.257346	-0.974712	NOP58	VIN13_3719	0.00172557	0.0640661	-1.09234	NDE1	VIN13_0142	0.0238918	0.102354	0.541148	PET9	VIN13_2821	0.102913	0.925465	-0.857769	RMA1
VIN13_0601	0.00702261	0.257346	-0.685278	LYS20	VIN13_1599	0.00178808	0.0657423	-0.592239	MDS3	VIN13_0143	1.25587e-06	5.23431e-05	-1.25305	YBL029W	VIN13_3170	0.0538262	0.925465	-0.850378	GIS3
VIN13_1661	0.00724991	0.257346	0.82151	MET13	VIN13_3453	0.00181059	0.06593	-0.7006	CAR2	VIN13_0144	0.647594	0.816853	-0.10173	RRN10	VIN13_1505	0.0623172	0.925465	-0.850184	YFR017C
VIN13_4039	0.0072934	0.257346	0.813645	ALF1	VIN13_2741	0.0018621	0.0662895	-1.10631	PGU1	VIN13_0146	0.422332	0.651742	0.0784716	MCM2	VIN13_3397	0.0746339	0.925465	-0.849722	HYPOTHETICAL PROTEIN
VIN13_5091	0.0073162	0.257346	1.84166	MET16	VIN13_3296	0.00187189	0.0662895	-0.71082	SSP120	VIN13_0147	1.85615e-05	0.000462203	0.703382	PIM1	VIN13_3374	0.0741428	0.925465	-0.846893	DIC1
VIN13_2955	0.00733164	0.257346	-1.46037	DBP7	VIN13_3310	0.00187298	0.0662895	-0.825498	PDR8	VIN13_0148	0.881783	0.945761	-0.0315789	HAP3	VIN13_0992	0.0319424	0.925465	-0.84481	INM2
VIN13_0232	0.00734302	0.257346	1.97236	HSP26	VIN13_4891	0.00190512	0.0666215	-0.75158	MUK1	VIN13_0150	0.101429	0.267876	0.302009	APN2	VIN13_4109	0.401064	0.925465	-0.844252	AQR1
VIN13_3554	0.0075681	0.261271	1.31551	CAT2	VIN13_1832	0.00192652	0.0666215	-0.660133	PIL1	VIN13_0151	0.858231	0.936687	-0.0533594	POP8	VIN13_0339	0.0603642	0.925465	-0.839267	YBR197C
VIN13_1226	0.00764941	0.261271	0.711332	AFG1	VIN13_2153	0.00193514	0.0666215	-0.87242	YPT35	VIN13_0153	0.0829101	0.235664	-0.371448	FUS3	VIN13_5112	0.0559379	0.925465	-0.838802	AQY1
VIN13_2621	0.00776599	0.261271	1.77212	MET3	VIN13_2080	0.00200146	0.0679751	0.87637	PPA1	VIN13_0154	3.07144e-06	0.000103488	0.929543	ACH1	VIN13_1979	0.011924	0.769483	-0.836616	ENO1
VIN13_0816	0.00777883	0.261271	-1.27626	RRP8	VIN13_0587	0.002013	0.0679751	-0.919295	MGT1	VIN13_0155	0.810047	0.908185	-0.0418937	RRN6	VIN13_0390	0.0124787	0.769483	-0.83534	RIB5
VIN13_4441	0.00780016	0.261271	-0.913568	BUD21	VIN13_1784	0.0020283	0.0679751	-0.567253	MTL1	VIN13_0156	0.0694807	0.212129	0.354466	FMT1	VIN13_2632	0.0310901	0.925465	-0.834261	BNA1
VIN13_2318	0.00794152	0.262043	-1.29459	YIL096C	VIN13_3174	0.00206811	0.0681324	-0.656414	CHA4	VIN13_0157	0.0135943	0.0687063	0.367658	SCT1	VIN13_1349	0.0207642	0.8616	-0.8315	YER079W
VIN13_1708	0.00796169	0.262043	-1.15644	RPB9	VIN13_1185	0.00210192	0.0681324	-0.964679	GRX2	VIN13_0158	0.522511	0.733281	-0.11268	YBL010C	VIN13_0891	0.113865	0.925465	-0.829428	YBR012W-B
VIN13_4557	0.00804644	0.26255	-0.872538	RUD3	VIN13_3111	0.0021235	0.0681324	-1.22584	YLR030W	VIN13_0159	0.428457	0.656939	0.173671	ALK2	VIN13_4770	0.053679	0.925465	-0.82924	PGC1
VIN13_0073	0.00812062	0.262706	1.48851	YAT1	VIN13_4802	0.00214294	0.0681324	0.63662	DAP1	VIN13_0160	0.924515	0.965752	0.017996	HIR1	VIN13_3880	0.0672583	0.925465	-0.827939	FET4
VIN13_2029	0.00837935	0.265231	-2.02274	HYPOTHETICAL PROTEIN	VIN13_0130	0.00215007	0.0681324	-0.933136	FUI1	VIN13_0162	0.00044911	0.00605494	-0.569799	LDB7	VIN13_0700	0.0857053	0.925465	-0.827172	RAD59
VIN13_3139	0.00847572	0.265231	-0.728511	RPL22A	VIN13_2785	0.00215412	0.0681324	-2.01114	STE3	VIN13_0165	0.000433715	0.00592005	-0.581329	HTB2	VIN13_2266	0.104918	0.925465	-0.826277	IMP2'P
VIN13_4291	0.00856417	0.265231	-1.26606	SPO21	VIN13_2980	0.00215981	0.0681324	-0.613681	MRS4	VIN13_0166	0.358746	0.595129	-0.159644	ECM15	VIN13_2014	0.0377965	0.925465	-0.824778	COS8
VIN13_3242	0.00858152	0.265231	-1.08301	EMG1	VIN13_1503	0.00221742	0.0681324	-0.699444	GSY1	VIN13_0168	2.31613e-06	8.32916e-05	-0.761177	RER2	VIN13_1740	0.0192807	0.836827	-0.817494	SCW11
VIN13_3905	0.0087367	0.265231	0.971127	YNL305C	VIN13_1593	0.0022197	0.0681324	-1.01446	POX1	VIN13_0169	0.0194	0.0892446	0.524002	COQ1	VIN13_1482	0.0899015	0.925465	-0.815855	WWM1
VIN13_3539	0.00873716	0.265231	-1.26652	OGG1	VIN13_2868	0.00223095	0.0681324	0.954591	MUD2	VIN13_0170	0.357787	0.594986	0.217954	GPI18	VIN13_0077	0.102618	0.925465	-0.811742	YBL100W-B
VIN13_2574	0.00880529	0.265231	-0.816027	IRC8	VIN13_1704	0.00224492	0.0681324	0.559963	HNM1	VIN13_0171	0.924695	0.965752	0.0249862	RCR1	VIN13_4164	0.0158431	0.792734	-0.807665	ATO2
VIN13_1620	0.00887399	0.265231	-1.0829	ROK1	VIN13_3762	0.00224889	0.0681324	-0.658112	GYL1	VIN13_0172	0.505045	0.720666	0.165188	UGA2	VIN13_2207	0.0566327	0.925465	-0.805644	YHR162W
VIN13_5030	0.00895928	0.265231	-1.06226	RDS3	VIN13_3485	0.00226695	0.0681345	-0.717331	NGL3	VIN13_0175	0.0738302	0.221516	-0.31341	HHF1	VIN13_0468	0.0327884	0.925465	-0.80552	ILV6
VIN13_1921	0.00905601	0.265231	-1.49109	HGH1	VIN13_1842	0.00239733	0.0713159	0.74575	TPC1	VIN13_0176	0.642089	0.814469	-0.066055	HHT1	VIN13_1854	0.0667117	0.925465	-0.790836	YGR110W
VIN13_0244	0.00914917	0.265231	-0.962649	AAC3	VIN13_1537	0.00241046	0.0713159	-0.70748	RPN12	VIN13_0177	0.151031	0.343795	0.259166	IPP1	VIN13_0730	0.0463529	0.925465	-0.790032	GPD1
VIN13_1464	0.00916535	0.265231	1.16001	AGX1	VIN13_0351	0.00244875	0.071635	-1.06702	NGR1	VIN13_0178	0.457118	0.68194	0.180201	YBR013C	VIN13_4870	0.145895	0.925465	-0.78993	EEB1
VIN13_1336	0.00921158	0.265231	1.0472	ICL1	VIN13_3430	0.00247962	0.071635	-1.82426	CTR3	VIN13_0179	0.577848	0.774052	-0.0665193	GRX7	VIN13_2561	0.0336982	0.925465	-0.784293	MPM1
VIN13_0091	0.00926365	0.265231	-0.599881	RPL32	VIN13_2255	0.00249944	0.071635	-1.5923	YIL169C	VIN13_0180	0.0967923	0.261185	0.202502	MNN2	VIN13_1798	0.0667381	0.925465	-0.782276	YGR043C
VIN13_2559	0.00930319	0.265231	-1.44537	UTP18	VIN13_1165	0.00256542	0.071635	0.632925	RIB3	VIN13_0181	0.927955	0.967472	-0.0286301	YBR016W	VIN13_0828	0.0468097	0.925465	-0.781675	TVP15
VIN13_1610	0.00932155	0.265231	1.91405	STR3	VIN13_2528	0.00256912	0.071635	-0.83736	YJL103C	VIN13_0183	0.00111919	0.012168	1.39878	GAL7	VIN13_2268	0.0994516	0.925465	-0.780339	YIL152W
VIN13_3877	0.00942932	0.265231	-0.710756	DIA1	VIN13_0406	0.00257217	0.071635	-0.553284	UBX7	VIN13_0185	0.28344	0.513005	0.267509	GAL1	VIN13_3628	0.0794923	0.925465	-0.778719	ARG80
VIN13_2016	0.00949214	0.265231	-1.20711	YDR542W	VIN13_3397	0.00258789	0.071635	-0.772181	HYPOTHETICAL PROTEIN	VIN13_0187	0.120771	0.299325	-0.252708	POA1	VIN13_2296	0.1462	0.925465	-0.777139	QDR2
VIN13_0778	0.0095301	0.265231	-1.65968	YDR042C	VIN13_2189	0.00261556	0.071635	-0.597007	DSE2	VIN13_0189	0.24567	0.469497	0.250841	SCO2	VIN13_1353	0.168714	0.925465	-0.776707	HYPOTHETICAL PROTEIN
VIN13_4922	0.0096447	0.265355	-1.87342	YPL033C	VIN13_0780	0.0026299	0.071635	1.03277	HEM13	VIN13_0190	0.472544	0.695352	-0.161886	OLA1	VIN13_1337	0.0384693	0.925465	-0.776302	YER066W
VIN13_4497	0.00967477	0.265355	-1.01969	ELG1	VIN13_3685	0.00265038	0.071635	-1.34022	SPG4	VIN13_0191	0.0834467	0.236971	0.436779	ETR1	VIN13_2137	0.0439067	0.925465	-0.773798	YHR087W
VIN13_3004	0.00997029	0.271493	-0.856932	TRZ1	VIN13_4774	0.00267635	0.071635	-1.56599	YIG1	VIN13_0192	0.80397	0.905059	0.0465808	YBR028C	VIN13_2744	0.128584	0.925465	-0.773438	SNO2
VIN13_2697	0.0101231	0.273685	0.717973	URA8	VIN13_3332	0.00268459	0.071635	-0.606883	ATP14	VIN13_0193	0.380664	0.613392	-0.168741	CDS1	VIN13_0068	0.112648	0.925465	-0.772193	PAU5
VIN13_2506	0.0102727	0.273829	-0.640706	URA2	VIN13_4598	0.00269479	0.071635	-0.720443	DSE3	VIN13_0195	0.193367	0.399553	0.30012	RPL4AP	VIN13_2429	0.114041	0.925465	-0.767971	IRC24
VIN13_0447	0.0102731	0.273829	0.705216	ATG22	VIN13_1406	0.00269976	0.071635	-0.605497	UBP5	VIN13_0196	0.27382	0.502742	0.256787	EDS1	VIN13_4525	0.0863664	0.925465	-0.767731	MPC54
VIN13_0537	0.0105975	0.276451	-1.31544	YCR087C-A	VIN13_2428	0.00270499	0.071635	0.751757	YIR035C	VIN13_0197	0.413862	0.643246	-0.356036	HMT1	VIN13_5029	0.0802382	0.925465	-0.763725	ASR1
VIN13_0432	0.0106694	0.276451	-1.00435	KRR1	VIN13_2206	0.00278913	0.0732986	-0.584399	YAP1801	VIN13_0198	0.971105	0.987575	-0.00487365	PDX3	VIN13_2648	0.107584	0.925465	-0.763694	ANB1
VIN13_1550	0.0106777	0.276451	-0.971837	HXK2	VIN13_4827	0.00280652	0.0732986	1.00735	POC4	VIN13_0200	0.4358	0.663366	0.241605	SCO1	VIN13_2988	0.0485543	0.925465	-0.763464	KTR2
VIN13_1665	0.0107301	0.276451	1.43292	GPG1	VIN13_0627	0.00284364	0.0733384	-0.752416	RPN5	VIN13_0201	0.163832	0.361068	0.241725	CHS2	VIN13_3962	0.0126215	0.769483	-0.762039	LAP3
VIN13_0747	0.0107901	0.276451	-0.813532	YRB1	VIN13_1158	0.00288957	0.0733384	-0.739445	DIG2	VIN13_0202	0.000489046	0.00639522	0.506387	ATP3	VIN13_1310	0.0936426	0.925465	-0.759349	HVG1
VIN13_3638	0.0108097	0.276451	1.15746	AAC1	VIN13_4894	0.0028914	0.0733384	0.94432	YPL067C	VIN13_0204	0.175145	0.3752	0.169465	FAT1	VIN13_3156	0.051026	0.925465	-0.75779	EMP46
VIN13_3357	0.0108969	0.27681	0.69184	YLR326W	VIN13_2468	0.00289863	0.0733384	0.721805	RPL17BP	VIN13_0205	0.62536	0.805968	-0.107694	CST26	VIN13_3944	0.150309	0.925465	-0.752272	YNL260C
VIN13_4025	0.0111283	0.27712	-1.50684	IBD2	VIN13_4550	0.00290743	0.0733384	-0.864943	PTP2	VIN13_0206	0.824427	0.915593	0.0420688	QDR3	VIN13_2964	0.112953	0.925465	-0.751988	DID2
VIN13_4728	0.0111913	0.27712	1.70876	ICY2	VIN13_1388	0.00292424	0.0733384	-0.673565	YCK3	VIN13_0207	0.00860429	0.0507572	0.47772	TCM62	VIN13_2707	0.0515071	0.925465	-0.751829	YJR116W
VIN13_1878	0.0112596	0.27712	1.27405	TPO2	VIN13_3415	0.00301818	0.0751963	-1.12084	YLR392C	VIN13_0209	0.8082	0.907438	0.0723641	ZTA1	VIN13_3906	0.0624068	0.925465	-0.751518	YPT11
VIN13_1351	0.0112946	0.27712	-0.796707	SER3	VIN13_1112	0.00308545	0.0763699	-0.671492	ARO80	VIN13_0210	0.211777	0.421974	-0.4751	YBR047W	VIN13_2152	0.0192578	0.836827	-0.743949	GRE3
VIN13_2320	0.0113987	0.27712	-0.658023	LYS12	VIN13_4867	0.00313993	0.0771972	0.899012	MGR2	VIN13_0211	0.143143	0.333316	0.376463	RPS11BP	VIN13_2439	0.128524	0.925465	-0.739704	YJL217W
VIN13_1660	0.0114376	0.27712	1.00976	SCS3	VIN13_0077	0.00320676	0.0771972	1.0946	YBL100W-B	VIN13_0213	0.00501091	0.0343238	1.27681	REG2	VIN13_0295	0.151643	0.925465	-0.738793	YSW1
VIN13_0333	0.0114569	0.27712	-0.763307	RPL21AP	VIN13_3353	0.00320959	0.0771972	-0.766985	MMS22	VIN13_0214	0.97067	0.987575	-0.00837889	RFS1	VIN13_0139	0.106348	0.925465	-0.737119	RIB1
VIN13_2561	0.0115065	0.27712	0.830146	MPM1	VIN13_4352	0.00321584	0.0771972	-2.76883	YOL024W	VIN13_0215	0.988346	0.994329	0.00252007	YBR053C	VIN13_1220	0.0225622	0.868937	-0.735525	PRB1
VIN13_3981	0.011568	0.27712	0.585694	YNL217W	VIN13_5076	0.0032208	0.0771972	-1.84687	SUE1	VIN13_0216	0.104714	0.272535	-0.420127	YRO2	VIN13_0113	0.05491	0.925465	-0.7351	PRX1
VIN13_4395	0.0118389	0.280065	-1.49546	YOR021C	VIN13_1953	0.00330925	0.0788184	-0.523346	HSV2	VIN13_0218	0.135758	0.322987	0.292948	YBR056W	VIN13_2009	0.0425933	0.925465	-0.732305	YGR287C
VIN13_4140	0.0119127	0.280065	-1.29506	YNL024C	VIN13_3234	0.00338865	0.079408	-0.59851	RFX1	VIN13_0219	0.0112925	0.060956	0.263282	MUM2	VIN13_1154	0.113142	0.925465	-0.730392	YDR476C
VIN13_1489	0.0119129	0.280065	-0.784927	SPB4	VIN13_1023	0.00338987	0.079408	0.908223	DAD4	VIN13_0220	0.00920312	0.0531988	0.256069	UBP14	VIN13_3235	0.0722094	0.925465	-0.730253	YLR177W
VIN13_1125	0.0120372	0.281241	0.909026	THI74	VIN13_5046	0.00340241	0.079408	0.669651	PIS1	VIN13_0223	0.787502	0.898766	-0.0813074	TRM7	VIN13_2303	0.0935162	0.925465	-0.73005	POR2
VIN13_0870	0.0122718	0.282711	0.835851	KGD2	VIN13_2160	0.0034388	0.079408	0.736426	YHR112C	VIN13_0224	0.725062	0.861141	-0.0842663	YBR062C	VIN13_1564	0.144129	0.925465	-0.729172	HAP2
VIN13_0170	0.0123142	0.282711	-1.46428	GPI18	VIN13_3494	0.00343885	0.079408	-0.727946	ZDS2	VIN13_0225	0.923766	0.965321	0.0186914	YBR063C	VIN13_3195	0.0351767	0.925465	-0.725921	YLR126C
VIN13_3145	0.0123796	0.282711	-1.27692	FYV7	VIN13_3864	0.00348014	0.0794919	0.724939	ADH2	VIN13_0226	0.547932	0.752024	0.0869876	ECM2	VIN13_2205	0.118193	0.925465	-0.723676	PEX18
VIN13_0012	0.0124314	0.282711	1.04877	ACS1	VIN13_1495	0.00348446	0.0794919	-0.493581	YFR006W	VIN13_0227	0.708316	0.852772	0.223312	TIP1	VIN13_0469	0.072513	0.925465	-0.721619	STP22
VIN13_4254	0.0124736	0.282711	-0.817982	PFK27	VIN13_5063	0.00351013	0.079598	-0.694039	MSS18	VIN13_0228	0.63322	0.80921	0.275285	BAP2	VIN13_4256	0.0743843	0.925465	-0.719984	HRT1
VIN13_1590	0.0126445	0.284877	0.747391	SIP2	VIN13_3205	0.00357907	0.0805833	-1.62375	TIS11	VIN13_0229	0.01567	0.0759142	0.698424	TAT1	VIN13_2884	0.0883789	0.925465	-0.715303	OAR1
VIN13_3598	0.0127638	0.285865	-1.12457	HXT2	VIN13_4671	0.00359981	0.0805833	-1.25852	MEK1	VIN13_0230	0.411924	0.642183	0.137582	ALG14	VIN13_3517	0.112279	0.925465	-0.712978	YML083C
VIN13_2076	0.0131075	0.291057	-1.60067	YHR022C	VIN13_4853	0.00362489	0.0805833	-0.809253	YPL113C	VIN13_0231	0.157026	0.352602	-0.224169	YBR071W	VIN13_3306	0.274677	0.925465	-0.710968	HYPOTHETICAL PROTEIN
VIN13_1413	0.0131539	0.291057	0.5748	YER152C	VIN13_3622	0.0036426	0.0805833	-0.784164	MIH1	VIN13_0232	0.128122	0.310504	-0.630676	HSP26	VIN13_4018	0.107663	0.925465	-0.709847	MDG1
VIN13_0531	0.0132667	0.291057	1.04003	PTC6	VIN13_0076	0.0036701	0.0805833	0.895074	YLR410W-B	VIN13_0234	0.00248862	0.0212015	0.446067	YBR074W	VIN13_2905	0.137493	0.925465	-0.709834	MAE1
VIN13_2827	0.0133033	0.291057	-0.796476	RRN3	VIN13_2472	0.00368125	0.0805833	-0.56261	CPS1	VIN13_0236	0.943569	0.973503	-0.0138735	SLM4	VIN13_3907	0.185678	0.925465	-0.707246	HYPOTHETICAL PROTEIN
VIN13_2059	0.0135075	0.291129	-1.02923	GPA1	VIN13_0364	0.00375655	0.0814824	-0.66576	SLX1	VIN13_0237	0.0260624	0.108647	-0.386233	ECM33	VIN13_1642	0.0624696	0.925465	-0.706762	YGL146C
VIN13_3762	0.0135351	0.291129	-0.707768	GYL1	VIN13_2501	0.00376536	0.0814824	-0.753968	GLG2	VIN13_0239	0.00557582	0.036909	0.214513	SEC18	VIN13_3627	0.0569372	0.925465	-0.705377	ARA2
VIN13_1103	0.0135373	0.291129	-1.06917	STE14	VIN13_1001	0.00383534	0.0822439	0.754879	SUR2	VIN13_0241	1.29142e-08	1.06455e-06	-0.54774	UBC4	VIN13_4074	0.0284184	0.925465	-0.702558	LEU4
VIN13_3033	0.0138212	0.295555	0.888132	GTT2	VIN13_0556	0.0038538	0.0822439	0.538837	PHO13	VIN13_0242	0.706968	0.852098	-0.0706858	TEC1	VIN13_0507	0.112306	0.925465	-0.6985	YCR045C
VIN13_2344	0.0140281	0.298294	-0.673756	YIL064W	VIN13_0458	0.00387002	0.0822439	0.5314	HBN1	VIN13_0244	0.000307692	0.0044777	-1.02231	AAC3	VIN13_3708	0.109193	0.925465	-0.698439	JLP2
VIN13_1510	0.0141673	0.299572	0.69902	ROG3	VIN13_3067	0.00388742	0.0822439	-0.544019	KNS1	VIN13_0246	0.0574167	0.186844	0.292559	RFC5	VIN13_3257	0.198789	0.925465	-0.698422	HMX1
VIN13_2238	0.0147814	0.310819	-1.36361	UTP9	VIN13_3627	0.00392433	0.0823487	-0.690687	ARA2	VIN13_0247	0.666019	0.82812	-0.110518	POL30	VIN13_0763	0.118307	0.925465	-0.697789	CIS1
VIN13_1215	0.0150835	0.31457	-1.01814	SIT1	VIN13_4179	0.00393586	0.0823487	0.913118	YNR018W	VIN13_0248	0.057741	0.186971	-0.766177	PHO3	VIN13_0241	0.062739	0.925465	-0.695208	UBC4
VIN13_3211	0.0151276	0.31457	-0.784715	YLR143W	VIN13_1444	0.00399804	0.0830679	-1.35102	PUG1	VIN13_0249	1.04232e-05	0.000306951	-1.15928	PHO5	VIN13_2570	0.133412	0.925465	-0.694024	YJL055W
VIN13_1632	0.0153595	0.31457	-0.576318	YGL157W	VIN13_1317	0.00401813	0.0830679	-0.574551	SAP1	VIN13_0251	0.538816	0.745255	-0.0775612	RXT2	VIN13_2206	0.0232807	0.868937	-0.6924	YAP1801
VIN13_1976	0.015438	0.31457	-0.783338	YGR251W	VIN13_4497	0.00404715	0.0830679	-0.870312	ELG1	VIN13_0252	0.197617	0.404979	-0.160002	YBR096W	VIN13_4427	0.214937	0.925465	-0.692374	YOR062C
VIN13_4574	0.01551	0.31457	-2.34937	HES1	VIN13_1421	0.00407957	0.0830679	-0.540487	SPT2	VIN13_0255	0.0117038	0.062532	-0.364532	FES1	VIN13_4651	0.0716232	0.925465	-0.692366	SNC2
VIN13_2440	0.0155167	0.31457	-2.01129	YJL216C	VIN13_5080	0.00407991	0.0830679	1.0396	TPO3	VIN13_0256	0.982805	0.992766	0.00480695	EXO84	VIN13_3365	0.0348923	0.925465	-0.691896	VRP1
VIN13_3995	0.0156648	0.31457	1.08494	YNL200C	VIN13_4208	0.00418789	0.0848103	-0.554572	LYS9	VIN13_0258	0.000289983	0.0042867	-1.52142	YMC2	VIN13_0132	0.0895592	0.925465	-0.691884	ERD2
VIN13_1849	0.0156983	0.31457	-0.906457	NOP7	VIN13_2455	0.00422978	0.0848539	0.704846	ELO1	VIN13_0259	0.544471	0.74975	0.152776	VID24	VIN13_3858	0.128784	0.925465	-0.69004	PRC1
VIN13_0794	0.0158748	0.31457	-1.14558	MAK21	VIN13_4401	0.00423485	0.0848539	-1.95572	CIN5	VIN13_0260	0.010659	0.0583668	-0.415979	PHO88	VIN13_0643	0.104388	0.925465	-0.689855	YDL129W
VIN13_0200	0.0159591	0.31457	0.848131	SCO1	VIN13_3859	0.00436214	0.0868777	0.517441	LIP1	VIN13_0262	1.22863e-05	0.000342915	-0.490095	CMD1	VIN13_0531	0.108641	0.925465	-0.686834	PTC6
VIN13_1606	0.0159737	0.31457	-0.835851	RPS26AP	VIN13_0681	0.00439482	0.0868777	-1.04208	NDE2	VIN13_0264	0.00747186	0.0460375	-0.442459	YSA1	VIN13_4910	0.102258	0.925465	-0.68325	DIG1
VIN13_3121	0.0160588	0.31457	-1.26489	YLR042C	VIN13_2450	0.00441585	0.0868777	-0.592512	PRP21	VIN13_0265	0.670791	0.831533	0.0313741	CYC8	VIN13_0216	0.120375	0.925465	-0.680821	YRO2
VIN13_0517	0.016121	0.31457	1.01539	YCR061W	VIN13_3544	0.00442762	0.0868777	-1.0622	CYB2	VIN13_0266	0.946831	0.974717	-0.0116485	RAD16	VIN13_1301	0.183934	0.925465	-0.678967	CHZ1
VIN13_1585	0.0161233	0.31457	-0.719939	SKI8	VIN13_0464	0.00459014	0.0891941	-0.532402	DCC1	VIN13_0269	0.439119	0.667333	0.131247	TEF1	VIN13_1899	0.0347792	0.925465	-0.678846	RTS3
VIN13_0223	0.0165164	0.320588	-0.719745	TRM7	VIN13_4319	0.00459278	0.0891941	-0.494842	MAM3	VIN13_0270	0.302453	0.532818	0.199084	MUD1	VIN13_2306	0.098103	0.925465	-0.677302	COX5BP
VIN13_2887	0.0166934	0.32237	0.759191	SFK1	VIN13_3179	0.00471883	0.0911746	0.738071	YLR104W	VIN13_0271	0.771819	0.888713	-0.0506026	GRS1	VIN13_2805	0.0308721	0.925465	-0.677182	GPM1
VIN13_4532	0.0170442	0.326662	0.885971	YOR186W	VIN13_0536	0.00478416	0.091941	0.562345	CSM1	VIN13_0272	0.1341	0.32088	0.352942	MRPL36	VIN13_0925	0.0818876	0.925465	-0.676871	UME6
VIN13_2115	0.0171191	0.326662	-1.579	SSF1	VIN13_4625	0.00480705	0.091941	-0.680308	YOR296W	VIN13_0276	0.370761	0.604362	-0.156476	VMA2	VIN13_5104	0.136122	0.925465	-0.676304	DPM1
VIN13_2065	0.0171746	0.326662	0.831767	DIA4	VIN13_2387	0.00495741	0.0936844	-0.877292	DOT5	VIN13_0277	0.463937	0.687945	0.176754	ATG14	VIN13_2120	0.0775976	0.925465	-0.674952	PCL5
VIN13_1589	0.0173442	0.328239	-1.04799	MIG2	VIN13_1862	0.00499407	0.0936844	-0.524476	MEP1	VIN13_0278	0.0578442	0.187143	0.250009	OPY1	VIN13_1206	0.172292	0.925465	-0.673315	IRC4
VIN13_0649	0.0175134	0.32874	-1.50997	YDL121C	VIN13_0609	0.00502606	0.0936844	-0.512134	YDL173W	VIN13_0280	0.699792	0.849747	0.0772794	CCZ1	VIN13_4308	0.19211	0.925465	-0.671278	EMI5
VIN13_1885	0.0175444	0.32874	-1.02488	YGR146C	VIN13_1363	0.00502796	0.0936844	0.757009	PUP3	VIN13_0282	0.0920275	0.253448	0.236293	HSL7	VIN13_1510	0.0450118	0.925465	-0.669288	ROG3
VIN13_2751	0.0177727	0.331377	-0.988819	URA1	VIN13_3074	0.00502889	0.0936844	-0.66109	PSR1	VIN13_0283	2.16679e-07	1.09511e-05	-0.961016	CKS1	VIN13_1803	0.0700871	0.925465	-0.66837	FMP48
VIN13_1681	0.0178668	0.331466	-1.26388	YGL101W	VIN13_3365	0.00504664	0.0936844	-0.579754	VRP1	VIN13_0285	0.0432021	0.155212	-0.305268	YBR137W	VIN13_0417	0.0529008	0.925465	-0.668193	YBR285W
VIN13_0828	0.0179526	0.331466	0.931093	TVP15	VIN13_3022	0.00515251	0.0951831	-0.826132	UBP11	VIN13_0286	0.0014633	0.0147117	0.786928	YBR138C	VIN13_1184	0.0591646	0.925465	-0.667767	SMT3
VIN13_3112	0.0183115	0.333892	-1.31128	YLR031W	VIN13_1967	0.00522503	0.0959955	-0.560824	YAP1802	VIN13_0287	0.140778	0.329892	0.327495	YBR139W	VIN13_1621	0.187739	0.925465	-0.667551	SPO74
VIN13_3717	0.0183447	0.333892	-0.840713	RPL13BP	VIN13_4364	0.00527681	0.0959955	0.513836	HTZ1	VIN13_0289	0.0478659	0.165451	-1.10217	YBR141C	VIN13_2237	0.124729	0.925465	-0.6671	NVJ1
VIN13_2704	0.0184933	0.333892	0.909772	YJR111C	VIN13_0562	0.00530531	0.0959955	-2.3572	HOP	VIN13_0291	0.7141	0.854362	-0.0743759	SUP45	VIN13_4678	0.140358	0.925465	-0.664728	HAP5
VIN13_2007	0.0186367	0.333892	-0.70804	ZUO1	VIN13_0168	0.00536146	0.0959955	0.572524	RER2	VIN13_0292	0.0142273	0.0707583	-0.711246	ADH5	VIN13_3206	0.0936761	0.925465	-0.661339	YLR137W
VIN13_4003	0.0186868	0.333892	1.15995	DUG3	VIN13_2776	0.00536624	0.0959955	-0.84344	YKL187C	VIN13_0294	0.202572	0.409525	0.296731	YBR147W	VIN13_0285	0.0490241	0.925465	-0.661096	YBR137W
VIN13_1498	0.0187828	0.333892	-0.797554	GCN20	VIN13_1272	0.00536778	0.0959955	0.895076	MNN1	VIN13_0295	0.642864	0.814469	-0.23762	YSW1	VIN13_2386	0.0576123	0.925465	-0.660211	TIR3
VIN13_0229	0.0187966	0.333892	-0.882238	TAT1	VIN13_2713	0.00537757	0.0959955	-0.735418	RPS5	VIN13_0296	0.244665	0.468295	0.205983	ARA1	VIN13_0546	0.125207	0.925465	-0.659268	GIT1
VIN13_2586	0.0188574	0.333892	-1.43341	YJL038C	VIN13_1700	0.00540479	0.0959955	-0.862995	YGL081W	VIN13_0298	0.104666	0.272535	0.239299	APD1	VIN13_3810	0.165373	0.925465	-0.657687	YMR244W
VIN13_3362	0.0189076	0.333892	-0.65403	RPS25BP	VIN13_3443	0.00542462	0.0959955	0.700732	YLR426W	VIN13_0299	0.133011	0.318682	0.253153	SPP381	VIN13_1160	0.226398	0.925465	-0.657401	CWC21
VIN13_2427	0.0189661	0.333892	-0.649804	LYS1	VIN13_1574	0.00555591	0.0978093	-0.620605	VID30	VIN13_0300	0.0339354	0.131883	-0.287456	RIB7	VIN13_0719	0.417396	0.925465	-0.655908	BSC1
VIN13_0586	0.0191349	0.335305	-0.88369	TRM8	VIN13_0479	0.00559415	0.0978093	0.650567	CIT2	VIN13_0301	0.122213	0.301647	-0.480905	RPB5	VIN13_0681	0.0960172	0.925465	-0.653849	NDE2
VIN13_0698	0.0192689	0.336096	-1.42059	YDL063C	VIN13_3112	0.00562602	0.0978093	-1.22351	YLR031W	VIN13_0302	0.192267	0.397991	-0.742488	CNS1	VIN13_2411	0.110507	0.925465	-0.651832	MET28
VIN13_2050	0.0194059	0.336932	0.848849	YHL008C	VIN13_4461	0.00566888	0.0978093	0.568239	OST2	VIN13_0304	0.719922	0.85886	-0.14396	ICS2	VIN13_1114	0.0455264	0.925465	-0.651323	CAD1
VIN13_2149	0.0196749	0.337979	-0.69862	YHR100C	VIN13_1479	0.00570096	0.0978093	-0.511959	IES1	VIN13_0306	0.0489184	0.167694	-0.284886	YBR159W	VIN13_2766	0.0493091	0.925465	-0.651266	PTK1
VIN13_1214	0.0196791	0.337979	0.755577	HPA3	VIN13_4586	0.00573914	0.0978093	-0.56488	YOR251C	VIN13_0307	0.0451959	0.159767	-0.259618	CDC28	VIN13_4476	0.0527019	0.925465	-0.650943	GCY1
VIN13_1269	0.019734	0.337979	-1.03742	GIM4	VIN13_2692	0.00575585	0.0978093	-0.830863	YJR098C	VIN13_0308	0.00301185	0.0241724	-0.605439	CSH1	VIN13_1096	0.223181	0.925465	-0.650368	DIT1
VIN13_1820	0.0200012	0.339131	-0.674229	UPF3	VIN13_2524	0.00577165	0.0978093	-1.56045	YJL107C	VIN13_0309	0.00358354	0.0272154	-0.684607	TOS1	VIN13_2650	0.0701335	0.925465	-0.650243	UTR1
VIN13_2240	0.0200025	0.339131	0.948881	YHR198C	VIN13_1168	0.00580194	0.0978093	-1.56101	HYPOTHETICAL PROTEIN	VIN13_0310	0.555598	0.757947	0.134344	DEM1	VIN13_4938	0.0960214	0.925465	-0.649854	IRC15
VIN13_3822	0.0200701	0.339131	-0.721469	TIF11	VIN13_5087	0.00580529	0.0978093	-0.96637	TIF3	VIN13_0311	0.535011	0.743844	-0.0924118	ARL1	VIN13_4581	0.0822661	0.925465	-0.648663	DGA1
VIN13_5043	0.0202342	0.339173	-0.845018	RPC40	VIN13_4870	0.00588035	0.0978093	1.72248	EEB1	VIN13_0312	0.450011	0.675227	-0.132357	UBS1	VIN13_0490	0.194585	0.925465	-0.641843	PET18
VIN13_4943	0.0202518	0.339173	-1.44606	RRP12	VIN13_3263	0.00591571	0.0978093	-1.12509	YLR211C	VIN13_0313	0.473926	0.695638	-0.12078	TYR1	VIN13_3742	0.0606536	0.925465	-0.63805	ALD2
VIN13_4938	0.0207177	0.342609	0.775622	IRC15	VIN13_3311	0.00595588	0.0978093	-1.12708	BOP2	VIN13_0314	0.418496	0.647565	-0.151738	POP7	VIN13_0659	0.163502	0.925465	-0.635425	TMA17
VIN13_3330	0.0207377	0.342609	-0.607717	SEC72	VIN13_2345	0.00596439	0.0978093	-0.557207	YRB2	VIN13_0317	0.381343	0.614222	0.113185	NPL4	VIN13_1834	0.0870972	0.925465	-0.632917	CTT1
VIN13_3869	0.02109	0.342609	-0.927544	PSE1	VIN13_3411	0.00596578	0.0978093	-0.571851	REH1	VIN13_0318	0.316984	0.548116	-0.182861	SEC66	VIN13_0224	0.0988723	0.925465	-0.632723	YBR062C
VIN13_3271	0.0211776	0.342609	-0.821659	RSA3	VIN13_3087	0.00597005	0.0978093	-0.494271	SSL1	VIN13_0320	0.0730742	0.220401	0.336994	UMP1	VIN13_0931	0.0971528	0.925465	-0.631445	AHA1
VIN13_4161	0.0212256	0.342609	-1.17907	RLP7	VIN13_4247	0.00598619	0.0978093	0.487612	RIB4	VIN13_0321	1.7639e-05	0.000450204	-0.893992	SWD3	VIN13_0248	0.29263	0.925465	-0.630384	PHO3
VIN13_4613	0.0212841	0.342609	-1.01497	YOR283W	VIN13_1863	0.00599201	0.0978093	-0.668301	YGR122W	VIN13_0322	0.181571	0.383659	-0.213879	ECM31	VIN13_5021	0.196042	0.925465	-0.629238	DIB1
VIN13_2524	0.0213831	0.342609	-1.01109	YJL107C	VIN13_1891	0.00604832	0.0979235	-1.18815	YGR153W	VIN13_0323	0.9313	0.968863	0.0159221	EHT1	VIN13_0613	0.0388483	0.925465	-0.628728	SFA1
VIN13_3831	0.0214064	0.342609	-1.3876	TMA23	VIN13_4772	0.00605073	0.0979235	-0.556703	TPK2	VIN13_0325	0.917974	0.964566	-0.0894947	DTR1	VIN13_0482	0.126453	0.925465	-0.623752	RVS161
VIN13_2219	0.0215359	0.342609	1.02104	FMO1	VIN13_4687	0.00613546	0.0988723	0.565168	RPS12	VIN13_0326	0.533502	0.742851	0.133059	RPS6BP	VIN13_4445	0.152227	0.925465	-0.623724	WHI5
VIN13_3001	0.0215871	0.342609	0.948211	ECM4	VIN13_3618	0.00617159	0.099033	-0.698616	YMR031C	VIN13_0327	0.000597539	0.00757557	-1.04453	SMP1	VIN13_2977	0.234106	0.925465	-0.622641	FMP46
VIN13_4937	0.0215888	0.342609	0.639828	CTF19	VIN13_4039	0.0062045	0.0991411	0.844492	ALF1	VIN13_0328	0.00390397	0.0287251	0.502601	YPC1	VIN13_0367	0.186287	0.925465	-0.622639	SWC5
VIN13_3713	0.0216118	0.342609	-0.660824	GAT2	VIN13_1115	0.00631112	0.100421	-0.601394	SNX41	VIN13_0329	0.306773	0.537563	0.342656	YBR184W	VIN13_2873	0.142629	0.925465	-0.621731	YKL069W
VIN13_1782	0.021826	0.342609	-0.635079	VMA7	VIN13_4042	0.0063945	0.10052	0.937962	MEP2	VIN13_0330	0.0154904	0.075337	0.64857	MBA1	VIN13_4529	0.138795	0.925465	-0.62164	LAS17
VIN13_4275	0.0218718	0.342609	0.932179	SHR5	VIN13_3710	0.00639676	0.10052	-0.906347	YMR134W	VIN13_0331	0.921538	0.965151	0.052269	PCH2	VIN13_4324	0.0750048	0.925465	-0.620727	THI20
VIN13_2663	0.0219104	0.342609	-1.42689	RPA12	VIN13_2304	0.00643559	0.10052	-0.913757	SDP1	VIN13_0333	0.27944	0.509311	-0.151381	RPL21AP	VIN13_4958	0.137498	0.925465	-0.619616	HAL1
VIN13_1254	0.0219756	0.342609	0.707704	YEL020C	VIN13_5078	0.00649917	0.10052	-0.538159	PIN3	VIN13_0334	0.0215825	0.0956381	0.573895	RIM2	VIN13_3237	0.102457	0.925465	-0.618499	YLR179C
VIN13_2020	0.0219958	0.342609	-0.681365	YHL039W	VIN13_4097	0.0065008	0.10052	-0.604079	NIS1	VIN13_0335	0.471348	0.694032	-0.115521	MED8	VIN13_2070	0.124157	0.925465	-0.618285	YSC84
VIN13_0193	0.0221808	0.344075	-0.655814	CDS1	VIN13_5108	0.00651615	0.10052	-0.778075	MLC2	VIN13_0336	0.406741	0.637557	0.12875	YBR194W	VIN13_2742	0.151056	0.925465	-0.617548	AAD10
VIN13_2475	0.0228207	0.352556	-0.553271	SET2	VIN13_4178	0.00652897	0.10052	0.727635	TIM23	VIN13_0337	0.0197545	0.09032	-0.499911	MSI1	VIN13_4538	0.120123	0.925465	-0.614976	THI72
VIN13_4525	0.023002	0.353823	-1.0285	MPC54	VIN13_4124	0.00653984	0.10052	-0.593839	SLM2	VIN13_0338	0.000931598	0.0105581	-0.450007	PGI1	VIN13_2848	0.105616	0.925465	-0.613142	YKL098W
VIN13_2135	0.0230896	0.353823	-1.22053	IPI1	VIN13_3457	0.0065562	0.10052	-0.767711	RPS1AP	VIN13_0339	0.149642	0.341797	-0.258367	YBR197C	VIN13_3505	0.173433	0.925465	-0.612695	TAF13
VIN13_4705	0.0234939	0.358567	1.54656	HYPOTHETICAL PROTEIN	VIN13_0329	0.00659554	0.100663	-1.27157	YBR184W	VIN13_0341	0.0119489	0.0634786	0.31982	KTR4	VIN13_2186	0.204825	0.925465	-0.610582	SPS100
VIN13_3299	0.0236262	0.359138	-1.70505	HYPOTHETICAL PROTEIN	VIN13_3834	0.00664585	0.100663	0.524767	SCS7	VIN13_0343	0.000164068	0.00284081	-0.510701	DER1	VIN13_5001	0.102349	0.925465	-0.610535	YMC1
VIN13_0514	0.0241455	0.363062	-0.736004	CTR86	VIN13_2284	0.00668126	0.100663	0.663668	FLX1	VIN13_0345	0.917338	0.964262	-0.0164403	COS111	VIN13_3981	0.0619483	0.925465	-0.609094	YNL217W
VIN13_3103	0.0242386	0.363062	-0.560359	SDO1	VIN13_3438	0.00669079	0.100663	-0.660538	RPN13	VIN13_0346	0.655754	0.82079	0.0826661	YBR204C	VIN13_4216	0.159388	0.925465	-0.607978	BIO3
VIN13_3513	0.0242451	0.363062	-0.579668	UFO1	VIN13_0123	0.00669846	0.100663	-0.579306	PIN4	VIN13_0347	0.59691	0.786072	0.0709989	KTR3	VIN13_3554	0.069311	0.925465	-0.607236	CAT2
VIN13_3858	0.0244236	0.363062	0.926015	PRC1	VIN13_3807	0.00678974	0.100711	-0.63506	CUS1	VIN13_0348	0.96905	0.987575	-0.00784596	FTH1	VIN13_2981	0.141431	0.925465	-0.606395	YSR3
VIN13_0136	0.0244567	0.363062	-0.688998	YBL036C	VIN13_4690	0.00679997	0.100711	-0.5726	NDD1	VIN13_0350	0.518793	0.730563	0.104535	AME1	VIN13_1201	0.0898918	0.925465	-0.606064	HSP31
VIN13_1228	0.0245437	0.363062	0.774973	RML2	VIN13_1032	0.00680747	0.100711	-0.594516	UBX5	VIN13_0351	0.000317186	0.00458022	1.12981	NGR1	VIN13_0731	0.117659	0.925465	-0.603879	GPM2
VIN13_5065	0.0245558	0.363062	-1.20697	RRP9	VIN13_4727	0.00680806	0.100711	1.24122	YAH1	VIN13_0352	1.60453e-05	0.000416733	1.59838	MET8	VIN13_1323	0.069074	0.925465	-0.603864	PIC2
VIN13_2258	0.0248889	0.366554	-0.799363	SUC2	VIN13_3662	0.00684053	0.100798	-0.662702	ISF1	VIN13_0353	0.275293	0.50347	-0.281859	SDS24	VIN13_1413	0.0399971	0.925465	-0.603093	YER152C
VIN13_1887	0.0251259	0.36861	-1.03624	RPL24BP	VIN13_4218	0.00694	0.101867	-0.894563	FRE4	VIN13_0355	0.00517828	0.0351567	0.340687	YBP1	VIN13_4512	0.0560247	0.925465	-0.602093	PNS1
VIN13_3870	0.0253529	0.370505	-0.744619	NIP1	VIN13_4812	0.00702179	0.102552	-0.902243	PET20	VIN13_0356	0.647284	0.816853	-0.0869325	ATG12	VIN13_2908	0.0951053	0.925465	-0.601058	GPX1
VIN13_0723	0.0255076	0.371331	-1.19276	DBP10	VIN13_2484	0.00704078	0.102552	0.645092	CIS3	VIN13_0358	0.197371	0.4047	0.156549	YBR220C	VIN13_1992	0.176559	0.925465	-0.600587	HUA1
VIN13_1913	0.025623	0.371583	-0.783361	ATF2	VIN13_1616	0.00711643	0.103256	-0.877487	SAE2	VIN13_0359	0.198208	0.405473	-0.183486	PDB1	VIN13_3638	0.128309	0.925465	-0.600255	AAC1
VIN13_0154	0.0258325	0.37319	0.871227	ACH1	VIN13_3925	0.00717735	0.103672	1.07909	POP3	VIN13_0360	0.789353	0.898994	0.0279153	PCS60	VIN13_1636	0.0960477	0.925465	-0.599801	PEX14
VIN13_4260	0.0259996	0.374177	-0.779713	YGK3	VIN13_2013	0.00722382	0.103672	-0.560632	YPR196W	VIN13_0361	0.085538	0.240679	0.296814	TDP1	VIN13_1399	0.145604	0.925465	-0.598886	YER134C
VIN13_1468	0.0263592	0.377916	-0.978431	STE2	VIN13_0090	0.00722722	0.103672	0.535533	ROX3	VIN13_0364	0.627745	0.806356	0.0683383	SLX1	VIN13_2560	0.0507948	0.925465	-0.598698	YJL068C
VIN13_4115	0.0265637	0.37941	-0.557846	YNL058C	VIN13_3359	0.00727108	0.103712	-0.878805	REC102	VIN13_0366	0.894879	0.953246	0.0448734	OM14	VIN13_3097	0.0728234	0.925465	-0.596043	PML1
VIN13_3325	0.027164	0.386525	-0.704373	YLR287C	VIN13_3697	0.00728479	0.103712	-0.498759	ASI1	VIN13_0367	0.508793	0.722706	-0.120126	SWC5	VIN13_0702	0.152269	0.925465	-0.595907	YDL057W
VIN13_3029	0.0273508	0.387726	-1.14946	VBA3	VIN13_3658	0.00737943	0.104229	-0.906005	VPS20	VIN13_0368	0.565335	0.764758	0.087265	PBP2	VIN13_3564	0.219318	0.925465	-0.594837	YML030W
VIN13_3333	0.0275794	0.389508	1.07147	YLR297W	VIN13_3913	0.00740098	0.104229	-0.531939	YNL295W	VIN13_0369	0.928835	0.967472	-0.00992161	ARC40	VIN13_4235	0.253258	0.925465	-0.594417	ENB1
VIN13_2742	0.0278797	0.391582	0.897113	AAD10	VIN13_3545	0.00740362	0.104229	0.494217	YML053C	VIN13_0371	0.0565752	0.18503	0.220192	ABD1	VIN13_3225	0.137862	0.925465	-0.593919	PUS5
VIN13_4446	0.0279332	0.391582	0.653947	LPX1	VIN13_4406	0.00752214	0.105098	-0.493355	SHE4	VIN13_0372	0.145292	0.336675	0.254848	PRP5	VIN13_1878	0.1387	0.925465	-0.590617	TPO2
VIN13_2168	0.0281519	0.391611	-0.520051	MSH1	VIN13_3001	0.00759726	0.105098	-0.669327	ECM4	VIN13_0373	0.0348726	0.133994	-1.0294	YBR238C	VIN13_3866	0.112987	0.925465	-0.59041	SCW10
VIN13_3140	0.0282318	0.391611	-1.11482	YLR063W	VIN13_4525	0.00762857	0.105098	-1.35729	MPC54	VIN13_0374	0.563736	0.763655	-0.0775677	YBR239C	VIN13_2183	0.817845	0.983026	-0.589647	SPL2
VIN13_2667	0.0282467	0.391611	-0.667043	YAE1	VIN13_3219	0.00764274	0.105098	-0.728022	PCD1	VIN13_0375	3.3185e-05	0.000747663	-0.568175	THI2	VIN13_2395	0.0927488	0.925465	-0.588379	SGN1
VIN13_3168	0.0285602	0.391611	1.23027	SUL2	VIN13_4291	0.00772072	0.105098	-0.82104	SPO21	VIN13_0376	0.979569	0.991214	0.0063871	YBR241C	VIN13_2994	0.038802	0.925465	-0.588204	GPT2
VIN13_4589	0.0285991	0.391611	-0.811277	SEC63	VIN13_1114	0.00772253	0.105098	-0.513753	CAD1	VIN13_0377	0.731885	0.865214	0.0774501	YBR242W	VIN13_2896	0.0918353	0.925465	-0.587091	VPS24
VIN13_3017	0.0286225	0.391611	-1.09822	SRP40	VIN13_2935	0.0077388	0.105098	-0.720736	OSH6	VIN13_0378	0.395903	0.627938	0.142745	ALG7	VIN13_2283	0.105052	0.925465	-0.585375	VHS2
VIN13_4011	0.0286595	0.391611	-1.33223	IPI3	VIN13_2375	0.00776392	0.105098	-0.650054	IRR1	VIN13_0379	0.023964	0.102546	0.543739	GPX2	VIN13_2551	0.1891	0.925465	-0.585285	PRY1
VIN13_2865	0.0288782	0.391916	-1.86289	DHR2	VIN13_1711	0.00778528	0.105098	-0.443806	SGF73	VIN13_0381	0.36657	0.602361	-0.0982274	YBR246W	VIN13_4274	0.170501	0.925465	-0.585175	MDY2
VIN13_3428	0.0288889	0.391916	-1.00417	UTP21	VIN13_4699	0.00778632	0.105098	-1.43746	FIT3	VIN13_0382	0.126839	0.308839	-1.01587	ENP1	VIN13_0654	0.107072	0.925465	-0.584766	IWR1
VIN13_0906	0.0292223	0.395023	-1.47283	ATC1	VIN13_2911	0.00779682	0.105098	-0.653	YKL023W	VIN13_0386	0.268476	0.497495	0.250253	MRPS5	VIN13_3607	0.0935754	0.925465	-0.583285	FMS1
VIN13_1997	0.0293789	0.395726	-0.8218	RTT102	VIN13_4582	0.00784455	0.105098	0.702015	YOR246C	VIN13_0387	0.00726014	0.0451198	-0.70806	DUT1	VIN13_2098	0.10619	0.925465	-0.582733	DOG1
VIN13_1385	0.0297791	0.398778	0.612673	AVT6	VIN13_3605	0.00785143	0.105098	-1.74042	YMR018W	VIN13_0388	0.0208522	0.0937348	-0.566488	TRS20	VIN13_0892	0.0499915	0.925465	-0.582464	HSP42
VIN13_0005	0.0298162	0.398778	0.877115	GDH3	VIN13_3588	0.00785388	0.105098	-0.519468	YML002W	VIN13_0389	0.434436	0.662369	-0.109662	YBR255W	VIN13_2785	0.224052	0.925465	-0.580564	STE3
VIN13_0295	0.0304941	0.402174	-0.896211	YSW1	VIN13_2257	0.00794224	0.105644	0.821615	YIL165C	VIN13_0390	0.209218	0.418436	-0.276773	RIB5	VIN13_1538	0.28378	0.925465	-0.580174	HYPOTHETICAL PROTEIN
VIN13_0133	0.0305337	0.402174	-0.944797	URA7	VIN13_2983	0.00795047	0.105644	-0.654265	RHO4	VIN13_0392	0.704778	0.851104	0.0660049	SHG1	VIN13_0517	0.137281	0.925465	-0.579671	YCR061W
VIN13_4414	0.0305628	0.402174	-0.639645	DBP5	VIN13_4965	0.00801928	0.106118	0.482131	YPR013C	VIN13_0395	1.79647e-06	6.85592e-05	-1.07596	YBR261C	VIN13_1358	0.0922296	0.925465	-0.5796	DOT6
VIN13_2438	0.0305789	0.402174	-1.44745	YJL218W	VIN13_2586	0.00804219	0.106118	-1.86191	YJL038C	VIN13_0396	0.257256	0.483001	0.163904	YBR262C	VIN13_1771	0.205286	0.925465	-0.579331	PRP18
VIN13_3039	0.0307416	0.402174	1.19688	YLL053C	VIN13_0300	0.00810659	0.106596	0.524267	RIB7	VIN13_0397	0.959195	0.980696	-0.0101842	SHM1	VIN13_3872	0.187247	0.925465	-0.57892	GLC8
VIN13_1598	0.0307826	0.402174	0.578643	YIP4	VIN13_3059	0.00815536	0.106866	0.552965	TPO1	VIN13_0398	0.113704	0.287334	-0.188305	YPT10	VIN13_2326	0.219163	0.925465	-0.578615	YIL087C
VIN13_0310	0.0308139	0.402174	-0.70854	DEM1	VIN13_4565	0.0082417	0.107121	0.95257	ISU2	VIN13_0399	0.867592	0.940793	0.02625	TSC10	VIN13_4834	0.0808115	0.925465	-0.577871	ISU1
VIN13_4962	0.0311074	0.403048	-0.773593	SUT2	VIN13_4053	0.00827781	0.107121	0.512845	CPT1	VIN13_0400	0.0945163	0.257834	-0.829929	REI1	VIN13_0590	0.0585133	0.925465	-0.577156	ASF2
VIN13_4925	0.031181	0.403048	-1.043	TRM44	VIN13_1854	0.00828748	0.107121	-1.3598	YGR110W	VIN13_0401	0.622659	0.803788	-0.110193	MRPL37	VIN13_3258	0.0599151	0.925465	-0.573747	ENT2
VIN13_4312	0.0312002	0.403048	0.608477	RTG1	VIN13_4504	0.00828793	0.107121	-0.645533	YOR152C	VIN13_0402	0.121384	0.30005	-0.499527	YBR269C	VIN13_1743	0.145091	0.925465	-0.573213	PGD1
VIN13_2613	0.0316041	0.404958	-0.748271	MPP10	VIN13_3071	0.00840777	0.107491	-0.532459	PUF3	VIN13_0404	0.0625448	0.1969	-0.786359	YBR271W	VIN13_1229	0.474614	0.925465	-0.572297	PAU2
VIN13_1146	0.0317619	0.404958	-0.843589	RMT2	VIN13_0232	0.00846016	0.107491	0.788555	HSP26	VIN13_0406	0.0239918	0.102548	0.278732	UBX7	VIN13_2756	0.0908669	0.925465	-0.571332	TRP3
VIN13_3673	0.0317685	0.404958	-0.95891	CTF13	VIN13_0462	0.00848097	0.107491	0.466624	LEU2	VIN13_0410	0.147709	0.340167	-0.182632	DPB3	VIN13_4050	0.21007	0.925465	-0.570066	FYV6
VIN13_1349	0.0317761	0.404958	0.694289	YER079W	VIN13_0196	0.00848158	0.107491	-0.528449	EDS1	VIN13_0412	0.0565974	0.18503	0.517638	SAF1	VIN13_4306	0.185673	0.925465	-0.569787	YOL073C
VIN13_3507	0.0319669	0.406023	-0.882981	YML096W	VIN13_3078	0.00848554	0.107491	-0.66558	SPO75	VIN13_0413	7.64158e-10	8.40574e-08	0.798809	DUG2	VIN13_0523	0.185489	0.925465	-0.569158	CPR4
VIN13_0382	0.0321317	0.40625	-1.3929	ENP1	VIN13_0836	0.00853329	0.107491	-0.606996	YDR109C	VIN13_0414	0.0515705	0.174705	0.420108	MRPL27	VIN13_2461	0.101648	0.925465	-0.567528	YJL185C
VIN13_1900	0.0322451	0.40625	-0.556657	TIF4631	VIN13_3610	0.0085363	0.107491	-0.528606	MSS1	VIN13_0415	0.127842	0.310271	0.228955	SSH1	VIN13_1258	0.0967644	0.925465	-0.565776	GTT3
VIN13_0318	0.0323068	0.40625	-0.61883	SEC66	VIN13_4079	0.00854365	0.107491	0.60262	OCA1	VIN13_0416	0.0749075	0.222698	0.501073	YBR284W	VIN13_2066	0.186602	0.925465	-0.564073	VPS29
VIN13_2117	0.032572	0.408229	-0.687953	DYS1	VIN13_2497	0.00860433	0.107794	-0.435163	YAK1	VIN13_0417	0.211951	0.422096	0.433649	YBR285W	VIN13_3381	0.240389	0.925465	-0.563745	YLR356W
VIN13_1027	0.0331004	0.413481	-1.14904	UTP4	VIN13_2763	0.00862596	0.107794	-0.464538	EAP1	VIN13_0418	0.181168	0.383024	0.286553	APE3	VIN13_2495	0.11776	0.925465	-0.56202	YJL144W
VIN13_3097	0.0333603	0.415029	0.518105	PML1	VIN13_3312	0.00867661	0.107794	-0.736083	SEC22	VIN13_0420	0.570275	0.768864	-0.0960069	APM3	VIN13_1291	0.16574	0.925465	-0.561698	GPA2
VIN13_0213	0.0334849	0.415029	0.983273	REG2	VIN13_2068	0.00871611	0.107794	-1.36376	SPO13	VIN13_0421	0.385939	0.618164	-0.132953	SNF5	VIN13_3733	0.165782	0.925465	-0.561036	HLJ1
VIN13_0438	0.0336312	0.415029	-0.486792	APA1	VIN13_1665	0.00872672	0.107794	0.587914	GPG1	VIN13_0422	0.94386	0.973525	-0.00834052	BSD2	VIN13_3729	0.0813053	0.925465	-0.56074	TPP1
VIN13_5006	0.0337816	0.415029	-0.728079	ROX1	VIN13_3204	0.00873853	0.107794	-0.595937	SLX4	VIN13_0423	0.799806	0.902345	0.0723236	CTP1	VIN13_1911	0.210978	0.925465	-0.560534	CBP4
VIN13_3419	0.0338879	0.415029	-0.609418	AFG2	VIN13_0789	0.00876892	0.107818	0.504692	PST1	VIN13_0424	0.0696249	0.212396	0.428057	VBA2	VIN13_1453	0.124829	0.925465	-0.560528	OTU1
VIN13_3976	0.0340259	0.415029	-0.656168	SSU72	VIN13_2783	0.00883938	0.108219	0.616176	RPL17AP	VIN13_0428	0.0124615	0.0654576	0.55699	MAL33	VIN13_4335	0.127133	0.925465	-0.55881	NTG2
VIN13_0996	0.0340325	0.415029	-0.62082	SRP101	VIN13_1816	0.00885866	0.108219	-1.17079	YGR067C	VIN13_0429	4.09859e-08	2.59809e-06	1.92128	CHA1	VIN13_1560	0.217861	0.925465	-0.55821	YGL242C
VIN13_4835	0.0341015	0.415029	0.826412	ODC1	VIN13_4822	0.00890764	0.108467	-0.604995	ATG5	VIN13_0431	0.627684	0.806356	0.101851	MRC1	VIN13_0836	0.0935815	0.925465	-0.556846	YDR109C
VIN13_0387	0.034229	0.415246	-0.593299	DUT1	VIN13_4941	0.00911113	0.110589	0.646655	YPL014W	VIN13_0432	0.487703	0.707529	0.284252	KRR1	VIN13_2234	0.270194	0.925465	-0.556721	CTF8
VIN13_1112	0.0346293	0.41876	-0.520787	ARO80	VIN13_2840	0.00914883	0.110692	-0.919994	YKL107W	VIN13_0433	0.0247945	0.1049	0.296656	PRD1	VIN13_4801	0.184889	0.925465	-0.556682	OYE3
VIN13_1234	0.0351079	0.423085	0.482122	IES6	VIN13_2961	0.0092717	0.111821	-0.749915	GMH1	VIN13_0434	0.408797	0.640244	-0.107642	KAR4	VIN13_4545	0.0891856	0.925465	-0.555069	HIS3
VIN13_0967	0.0352105	0.423085	0.782284	CTA1	VIN13_2043	0.00960731	0.115068	-0.654579	RPS20	VIN13_0436	0.0365892	0.137255	0.271758	PBN1	VIN13_4835	0.185607	0.925465	-0.554808	ODC1
VIN13_2253	0.0355769	0.425449	-0.930866	FLO5	VIN13_3373	0.00961917	0.115068	0.628742	DIC1	VIN13_0437	0.143263	0.333316	0.225066	LRE1	VIN13_0848	0.220078	0.925465	-0.554417	YDR124W
VIN13_3815	0.0356321	0.425449	0.540143	GTO3	VIN13_4315	0.00963704	0.115068	0.484833	MET22	VIN13_0438	0.000421425	0.00577336	-0.390123	APA1	VIN13_1410	0.151561	0.925465	-0.553754	PEA2
VIN13_3557	0.0359722	0.42816	-0.843582	YML037C	VIN13_1761	0.00966244	0.115068	-0.584831	COG7	VIN13_0439	0.15726	0.352711	-0.360108	YCL049C	VIN13_0292	0.122013	0.925465	-0.5536	ADH5
VIN13_2138	0.0361839	0.428214	-1.07106	RPF1	VIN13_3107	0.00978421	0.115883	-0.508724	SED5	VIN13_0440	0.347698	0.582613	0.511823	SPS22	VIN13_3864	0.134147	0.925465	-0.551663	ADH2
VIN13_0763	0.0362031	0.428214	1.00701	CIS1	VIN13_0475	0.00979204	0.115883	-1.05879	YCL001W-A	VIN13_0441	0.165057	0.361848	-0.217884	YCL047C	VIN13_4412	0.130934	0.925465	-0.55148	CUE5
VIN13_3232	0.0365085	0.430482	0.927679	IDP2	VIN13_2830	0.00985413	0.116254	0.810233	OAC1	VIN13_0443	0.53154	0.742053	-0.118413	MGR1	VIN13_4705	0.58544	0.950637	-0.550044	HYPOTHETICAL PROTEIN
VIN13_0614	0.0366866	0.430656	-0.964327	NRP1	VIN13_4096	0.00993019	0.116266	-0.553415	TPM1	VIN13_0444	0.00358898	0.0272154	-0.384938	PDI1	VIN13_0235	0.205942	0.925465	-0.549784	ECM8
VIN13_2648	0.0367509	0.430656	-1.12806	ANB1	VIN13_1407	0.00995287	0.116266	-1.34059	FTR1	VIN13_0447	0.345778	0.579996	-0.193318	ATG22	VIN13_0050	0.125112	0.925465	-0.546177	SYN8
VIN13_3261	0.036935	0.431434	0.58854	PNP1	VIN13_0081	0.00997955	0.116266	-0.463423	PKC1	VIN13_0448	0.365614	0.602203	-0.562035	SRO9	VIN13_4101	0.126214	0.925465	-0.54418	MLF3
VIN13_4197	0.0370452	0.431434	-0.670115	DBP6	VIN13_2100	0.0100318	0.116266	0.978169	INM1	VIN13_0449	0.440469	0.668217	-0.136267	GFD2	VIN13_3957	0.175062	0.925465	-0.544062	VPS75
VIN13_0172	0.0374549	0.433901	0.572282	UGA2	VIN13_4611	0.0100548	0.116266	-0.533059	RFM1	VIN13_0450	0.170949	0.36978	-0.20838	LSB5	VIN13_4618	0.0971577	0.925465	-0.543884	YOR289W
VIN13_0156	0.0374863	0.433901	0.691773	FMT1	VIN13_0129	0.0100661	0.116266	-0.967789	ECM13	VIN13_0451	0.0357504	0.136019	-0.398998	YCL033C	VIN13_0450	0.214304	0.925465	-0.542508	LSB5
VIN13_3453	0.0376725	0.434727	0.991684	CAR2	VIN13_1365	0.010134	0.116266	-0.968149	HYPOTHETICAL PROTEIN	VIN13_0452	0.46514	0.688268	0.125051	STE50	VIN13_0051	0.176195	0.925465	-0.542441	DEP1
VIN13_2103	0.0381251	0.437228	-1.11268	FSH1	VIN13_3358	0.0101887	0.116266	-0.560906	NMA1	VIN13_0453	0.0102942	0.056912	-0.412469	RRP7	VIN13_3580	0.0991892	0.925465	-0.541656	ERV25
VIN13_0833	0.0381316	0.437228	-2.07335	ARP10	VIN13_1270	0.0102006	0.116266	-0.436425	WBP1	VIN13_0454	0.0635798	0.199487	-0.312138	HIS4	VIN13_3751	0.0767346	0.925465	-0.538589	YMR181C
VIN13_4476	0.0383018	0.437228	0.652361	GCY1	VIN13_2760	0.010203	0.116266	0.451354	YKL207W	VIN13_0455	0.798073	0.90175	-0.0666519	BIK1	VIN13_4028	0.182044	0.925465	-0.53778	YGP1
VIN13_4289	0.0383513	0.437228	-0.631699	TRM10	VIN13_0707	0.0102102	0.116266	0.450957	SLC1	VIN13_0456	0.5302	0.741091	-0.0463205	RNQ1	VIN13_3618	0.0838826	0.925465	-0.537154	YMR031C
VIN13_1419	0.0387333	0.438749	0.494555	YER158C	VIN13_3324	0.0102235	0.116266	-0.406093	CTS1	VIN13_0457	0.0953385	0.259132	-0.622053	FUS1	VIN13_4275	0.169405	0.925465	-0.537126	SHR5
VIN13_0101	0.0388317	0.438749	-0.986507	YBL081W	VIN13_1885	0.0102828	0.116393	-0.825943	YGR146C	VIN13_0458	6.96299e-10	7.89138e-08	-0.610786	HBN1	VIN13_3209	0.400341	0.925465	-0.537045	RRN5
VIN13_3237	0.0388325	0.438749	0.709173	YLR179C	VIN13_0075	0.0103177	0.116393	0.622934	YDR210W-A	VIN13_0459	0.0310565	0.123042	-1.4921	FRM2	VIN13_2989	0.149798	0.925465	-0.535847	TFA2
VIN13_4117	0.0393291	0.443037	0.499237	POR1	VIN13_1591	0.0103269	0.116393	-0.524864	SPT16	VIN13_0460	8.26475e-31	1.03034e-27	4.72189	AGP1	VIN13_4038	0.182406	0.925465	-0.53413	PGA2
VIN13_1402	0.0395243	0.443614	-0.486037	YER140W	VIN13_2953	0.0105571	0.118481	-0.665918	NTR2	VIN13_0462	0.0468701	0.163216	-0.418378	LEU2	VIN13_3343	0.600297	0.950756	-0.534106	CDA2
VIN13_4863	0.0396147	0.443614	0.512001	FMP30	VIN13_0096	0.0105747	0.118481	1.00236	RPL23AP	VIN13_0463	0.5491	0.752706	0.063815	NFS1	VIN13_0030	0.201847	0.925465	-0.534072	MTW1
VIN13_2212	0.0398624	0.445071	-0.596735	THP2	VIN13_2234	0.0106943	0.119467	0.719651	CTF8	VIN13_0464	0.0150692	0.0736716	0.281872	DCC1	VIN13_2314	0.14172	0.925465	-0.533958	XBP1
VIN13_2690	0.0400815	0.445792	0.750159	YJR096W	VIN13_0436	0.0107956	0.119944	-0.484111	PBN1	VIN13_0466	0.251851	0.477891	-0.137543	GBP2	VIN13_0364	0.106789	0.925465	-0.533835	SLX1
VIN13_1258	0.0401694	0.445792	0.523087	GTT3	VIN13_2042	0.0108004	0.119944	-0.569275	DUR3	VIN13_0467	0.651146	0.818426	-0.0524618	SGF29	VIN13_2854	0.0977334	0.925465	-0.533487	YKL091C
VIN13_4782	0.0403368	0.445792	-0.620868	PRM3	VIN13_1095	0.0109236	0.120501	-1.19768	DIT2	VIN13_0468	0.00156952	0.015168	-0.557375	ILV6	VIN13_0252	0.171445	0.925465	-0.532185	YBR096W
VIN13_4263	0.0404898	0.445792	-1.01693	TRM11	VIN13_1971	0.0109328	0.120501	-0.524381	BRF1	VIN13_0469	0.123298	0.303577	-0.192491	STP22	VIN13_3470	0.146392	0.925465	-0.531809	NBP1
VIN13_0829	0.0405158	0.445792	-1.14503	ARX1	VIN13_5091	0.010946	0.120501	0.811966	MET16	VIN13_0470	0.954941	0.978756	0.0522969	VMA9	VIN13_4166	0.221948	0.925465	-0.53162	YNR004W
VIN13_4348	0.0407076	0.445838	-0.522184	YAP7	VIN13_5051	0.0109952	0.120693	-0.643605	YPR118W	VIN13_0471	0.478296	0.699411	-0.105337	LDB16	VIN13_4047	0.134044	0.925465	-0.531233	EAF7
VIN13_3596	0.0407556	0.445838	0.859275	ADI1	VIN13_3105	0.0110968	0.120923	-0.45806	UBR2	VIN13_0472	0.115019	0.289483	0.243814	PGS1	VIN13_5044	0.106459	0.925465	-0.531224	DBF20
VIN13_1021	0.0410894	0.447588	-0.551434	MCM21	VIN13_4049	0.0111019	0.120923	0.636167	YNL134C	VIN13_0473	0.0111784	0.0607662	-0.442216	YCL002C	VIN13_3005	0.178402	0.925465	-0.531214	MTD1
VIN13_4411	0.0411704	0.447588	0.875966	GLO4	VIN13_2875	0.011112	0.120923	-0.743134	YET1	VIN13_0474	0.0697053	0.212468	-0.314155	RER1	VIN13_0858	0.334604	0.925465	-0.530892	HYPOTHETICAL PROTEIN
VIN13_4014	0.0413092	0.447588	-0.505837	RPS3	VIN13_0503	0.0112774	0.122371	-0.612949	BUD5	VIN13_0476	0.216103	0.427406	0.147612	CDC10	VIN13_3263	0.222412	0.925465	-0.529847	YLR211C
VIN13_1979	0.0415573	0.447588	0.510016	ENO1	VIN13_4357	0.0113328	0.122621	-0.519622	YOL019W	VIN13_0477	0.698046	0.849005	0.0936097	MRPL32	VIN13_4877	0.196928	0.925465	-0.529775	YPL088W
VIN13_3084	0.0417981	0.447588	-1.03228	NOC3	VIN13_0013	0.0115184	0.124274	-0.498679	FLC2	VIN13_0478	0.880745	0.94519	0.0390354	YCP4	VIN13_2911	0.0946722	0.925465	-0.528833	YKL023W
VIN13_1798	0.0418184	0.447588	1.26952	YGR043C	VIN13_1148	0.011595	0.124745	-0.670536	TLG1	VIN13_0479	0.504786	0.720572	0.167543	CIT2	VIN13_4143	0.130157	0.925465	-0.526758	CRZ1
VIN13_4301	0.0418527	0.447588	-1.91619	REX4	VIN13_1120	0.0117185	0.125402	-0.499276	NPL3	VIN13_0480	0.691481	0.844592	-0.110601	YCR007C	VIN13_1883	0.176685	0.925465	-0.524562	THI4
VIN13_2523	0.0418698	0.447588	-0.767728	PRM10	VIN13_0071	0.0117259	0.125402	-1.44964	PRM9	VIN13_0481	0.831865	0.919921	0.0296899	SAT4	VIN13_4722	0.236464	0.925465	-0.524479	YPL257W
VIN13_0105	0.042307	0.447588	-0.692781	ILS1	VIN13_0970	0.0117554	0.125402	-0.96505	YAP6	VIN13_0482	0.949446	0.975869	-0.0113919	RVS161	VIN13_1281	0.179273	0.925465	-0.523405	YER010C
VIN13_5107	0.0427816	0.447588	-0.955337	PZF1	VIN13_3983	0.0119106	0.126336	-0.590497	IES2	VIN13_0483	0.00149568	0.0147595	1.58638	ADY2	VIN13_3566	0.0582673	0.925465	-0.523155	TSA1
VIN13_1365	0.0428492	0.447588	-1.09072	HYPOTHETICAL PROTEIN	VIN13_3370	0.0119264	0.126336	-0.561178	YLR345W	VIN13_0485	7.86346e-06	0.000247137	-0.45998	PGK1	VIN13_2361	0.213958	0.925465	-0.522781	PKP1
VIN13_1323	0.043001	0.447588	0.615064	PIC2	VIN13_2722	0.0119431	0.126336	0.567626	XPT1	VIN13_0486	0.00880033	0.0515882	-0.493087	POL4	VIN13_3487	0.155048	0.925465	-0.521829	ATR1
VIN13_4587	0.0431566	0.447588	-1.09358	TMA16	VIN13_3584	0.0121232	0.127631	-0.412339	YAP1	VIN13_0487	0.858546	0.936687	-0.0271003	YCR015C	VIN13_2408	0.313231	0.925465	-0.519644	YIR014W
VIN13_0505	0.0432018	0.447588	-0.581396	YCR043C	VIN13_1233	0.0121328	0.127631	0.45606	GLY1	VIN13_0489	0.733358	0.865224	-0.041486	MAK32	VIN13_3683	0.0583861	0.925465	-0.5196	PGM2
VIN13_4196	0.0432539	0.447588	0.747475	YNR036C	VIN13_4746	0.0122553	0.128144	-0.95698	USV1	VIN13_0490	0.0197373	0.09032	-0.485965	PET18	VIN13_0882	0.192511	0.925465	-0.519507	CWC15
VIN13_2070	0.0434096	0.447588	0.793933	YSC84	VIN13_3574	0.012271	0.128144	0.557137	YML018C	VIN13_0491	0.0278233	0.113478	-0.870792	HSP30	VIN13_1214	0.20877	0.925465	-0.517842	HPA3
VIN13_1546	0.0434294	0.447588	-0.906039	VEL1	VIN13_1476	0.0122831	0.128144	0.805662	GNA1	VIN13_0493	0.00113137	0.0121859	0.995288	SLM5	VIN13_4258	0.345715	0.925465	-0.517775	YOL131W
VIN13_1819	0.0434501	0.447588	-0.698014	YGR071C	VIN13_2839	0.0124497	0.129525	-0.553975	SLD2	VIN13_0495	0.988398	0.994329	-0.00231909	FEN2	VIN13_2346	0.135464	0.925465	-0.517536	ARC15
VIN13_0059	0.04355	0.447588	-0.483206	NUP60	VIN13_1058	0.0127314	0.132093	-0.522663	ESC2	VIN13_0501	0.0771928	0.227324	0.221259	RBK1	VIN13_1776	0.162902	0.925465	-0.516903	SNU71
VIN13_1310	0.0435607	0.447588	0.860089	HVG1	VIN13_2431	0.0127746	0.132179	-0.665355	GTT1	VIN13_0503	0.103449	0.270748	0.28582	BUD5	VIN13_0451	0.13107	0.925465	-0.516304	YCL033C
VIN13_3999	0.0435683	0.447588	1.35162	YNL195C	VIN13_2338	0.0128162	0.132248	-0.733546	PCI8	VIN13_0505	0.00305798	0.0244377	-0.572964	YCR043C	VIN13_2498	0.1728	0.925465	-0.516232	RPB4
VIN13_1960	0.0436216	0.447588	-0.515142	PHO81	VIN13_0235	0.012905	0.13268	-0.996408	ECM8	VIN13_0506	0.242018	0.464416	-0.128496	PER1	VIN13_1125	0.232261	0.925465	-0.514032	THI74
VIN13_1642	0.0436354	0.447588	0.838414	YGL146C	VIN13_0744	0.0129282	0.13268	-0.821486	NHP10	VIN13_0507	0.0456699	0.160531	-0.788413	YCR045C	VIN13_5007	0.185561	0.925465	-0.513433	UBA3
VIN13_2821	0.0441553	0.44858	0.649745	RMA1	VIN13_2770	0.0129843	0.132889	-0.640918	SDS22	VIN13_0508	0.487103	0.706933	-0.174441	IMG1	VIN13_3764	0.103149	0.925465	-0.513127	ICY1
VIN13_4000	0.0442357	0.44858	0.985331	YNL194C	VIN13_0602	0.0130187	0.132889	-0.442491	YDL180W	VIN13_0509	0.341037	0.575288	-0.3801	BUD23	VIN13_2042	0.154629	0.925465	-0.511543	DUR3
VIN13_2161	0.0443924	0.44858	0.472885	YHR113W	VIN13_0295	0.013092	0.133274	-1.39657	YSW1	VIN13_0511	0.00245577	0.0210655	-0.841931	YCR051W	VIN13_3350	0.239327	0.925465	-0.509264	TAD3
VIN13_4415	0.0444291	0.44858	-1.04509	STD1	VIN13_4987	0.0131268	0.133274	0.908385	ERV2	VIN13_0512	0.235956	0.456132	-0.232836	RSC6	VIN13_1534	0.0792799	0.925465	-0.508351	YMR31
VIN13_3528	0.0445181	0.44858	-0.457938	COG8	VIN13_1234	0.0131718	0.133374	0.385814	IES6	VIN13_0514	0.659146	0.823382	0.104521	CTR86	VIN13_4997	0.343666	0.925465	-0.507898	SMK1
VIN13_4347	0.0445327	0.44858	-0.714498	YOL029C	VIN13_0218	0.0132403	0.13371	-0.599361	YBR056W	VIN13_0516	0.000376794	0.0052193	-0.662811	YIH1	VIN13_4431	0.12527	0.925465	-0.507617	MSA1
VIN13_4963	0.0445929	0.44858	-0.862263	RPA135	VIN13_4988	0.0133191	0.134147	0.558847	TIP41	VIN13_0517	0.827589	0.916819	0.0671695	YCR061W	VIN13_0569	0.24862	0.925465	-0.505237	YDL218W
VIN13_1611	0.0447528	0.44858	0.484574	GTS1	VIN13_1318	0.0133796	0.1344	-0.412616	CAJ1	VIN13_0518	0.00455386	0.0320171	-1.04507	BUD31	VIN13_4417	0.337986	0.925465	-0.505109	RSB1
VIN13_3129	0.0449615	0.44858	-1.37025	FCF2	VIN13_1558	0.0136093	0.136002	-0.509401	RTF1	VIN13_0519	0.784137	0.896404	-0.0772586	HCM1	VIN13_4814	0.197833	0.925465	-0.504509	TGS1
VIN13_2370	0.044983	0.44858	0.679333	BCY1	VIN13_0286	0.0136689	0.136002	-0.778037	YBR138C	VIN13_0520	0.203046	0.41013	0.22419	RAD18	VIN13_2026	0.124291	0.925465	-0.504097	GUT1
VIN13_4627	0.0451269	0.44858	-0.849	MUM3	VIN13_2774	0.0136729	0.136002	-1.07757	HYM1	VIN13_0522	0.0114384	0.0613766	0.441735	ATG15	VIN13_0033	0.209958	0.925465	-0.503604	PRP45
VIN13_0302	0.0451543	0.44858	-1.29654	CNS1	VIN13_1489	0.0136828	0.136002	-0.748008	SPB4	VIN13_0523	0.0184795	0.0860688	-0.277882	CPR4	VIN13_2483	0.13412	0.925465	-0.50315	HSP150
VIN13_1352	0.045456	0.449366	-0.828111	UTP7	VIN13_4955	0.0137621	0.136432	-0.614534	PDH1	VIN13_0524	0.483774	0.703739	0.17465	IMG2	VIN13_0608	0.099554	0.925465	-0.502649	DLD1
VIN13_3906	0.0455363	0.449366	0.674058	YPT11	VIN13_0343	0.0138831	0.136933	0.463174	DER1	VIN13_0525	0.0301313	0.120012	-1.43259	RSA4	VIN13_1598	0.110574	0.925465	-0.502315	YIP4
VIN13_3272	0.0456795	0.449366	-1.05075	UTP13	VIN13_0150	0.0138849	0.136933	-0.648343	APN2	VIN13_0527	0.556869	0.758445	-0.0724184	SOL2	VIN13_0353	0.0612941	0.925465	-0.502247	SDS24
VIN13_3353	0.0457083	0.449366	-0.589204	MMS22	VIN13_3294	0.0140796	0.138467	-0.406961	RCK2	VIN13_0528	0.19882	0.405888	0.19268	ERS1	VIN13_4535	0.191752	0.925465	-0.500511	IES4
VIN13_0404	0.0458399	0.449492	-0.789535	YBR271W	VIN13_5006	0.0141136	0.138467	-1.29291	ROX1	VIN13_0529	0.768526	0.887126	0.0411501	YCR076C	VIN13_2951	0.217284	0.925465	-0.500482	VPS51
VIN13_2749	0.0460841	0.449715	0.741908	SRY1	VIN13_3907	0.014168	0.138642	-1.09651	HYPOTHETICAL PROTEIN	VIN13_0530	0.968317	0.987575	0.00362812	PAT1	VIN13_0005	0.186466	0.925465	-0.500277	GDH3
VIN13_1562	0.0462078	0.449715	0.772095	DOC1	VIN13_3222	0.0142104	0.138698	0.882371	RNH203	VIN13_0531	0.719978	0.85886	0.0630525	PTC6	VIN13_1848	0.235965	0.925465	-0.500104	YGR102C
VIN13_4770	0.0463182	0.449715	0.76032	PGC1	VIN13_3214	0.0143201	0.139409	0.732969	SPE4	VIN13_0533	0.245911	0.469717	-0.224761	AHC2	VIN13_0797	0.131007	0.925465	-0.499648	YDR063W
VIN13_3994	0.0463479	0.449715	-0.720112	PSY2	VIN13_3721	0.0146184	0.141853	-0.694916	YMR147W	VIN13_0534	0.968761	0.987575	0.00838724	TRX3	VIN13_4403	0.308337	0.925465	-0.499561	HMS1
VIN13_2741	0.0464567	0.449715	-0.654157	PGU1	VIN13_2417	0.0146461	0.141853	-0.565653	YIR024C	VIN13_0536	3.0555e-05	0.000701078	-0.676317	CSM1	VIN13_4097	0.112637	0.925465	-0.498056	NIS1
VIN13_0146	0.0466815	0.450739	-0.992525	MCM2	VIN13_3161	0.01469	0.141916	-0.420521	ARP6	VIN13_0537	0.12548	0.306607	-0.579158	YCR087C-A	VIN13_2062	0.200871	0.925465	-0.497539	SOD2
VIN13_4023	0.0469192	0.450852	-0.62152	BNI5	VIN13_3517	0.0148865	0.143165	-0.912778	YML083C	VIN13_0538	0.9011	0.956169	0.0161979	ABP1	VIN13_1628	0.20119	0.925465	-0.49668	YIP5
VIN13_4049	0.0469315	0.450852	0.698298	YNL134C	VIN13_4395	0.0149334	0.143165	-0.604914	YOR021C	VIN13_0540	0.86195	0.938484	0.0286322	YCR090C	VIN13_4841	0.211086	0.925465	-0.496376	HHO1
VIN13_1645	0.0470562	0.450906	0.513828	MRF1	VIN13_2850	0.0149942	0.143165	-0.60735	YJU2	VIN13_0545	0.296078	0.526246	0.207271	YCR095C	VIN13_3177	0.181702	0.925465	-0.494782	APC9
VIN13_0123	0.047241	0.451533	-0.409343	PIN4	VIN13_2515	0.0150222	0.143165	0.633413	YJL118W	VIN13_0546	0.0103172	0.056912	-1.12464	GIT1	VIN13_2900	0.0616718	0.925465	-0.494576	UGP1
VIN13_3290	0.0475382	0.452136	-0.541698	MAP1	VIN13_1662	0.0150291	0.143165	-0.663032	MON1	VIN13_0547	0.012645	0.0660506	0.896504	YCR099C	VIN13_1385	0.138832	0.925465	-0.494095	AVT6
VIN13_1911	0.0475429	0.452136	0.59718	CBP4	VIN13_4543	0.0150462	0.143165	-0.480388	BFR1	VIN13_0548	0.134577	0.321813	0.483991	YCR100C	VIN13_2370	0.171754	0.925465	-0.493538	BCY1
VIN13_3339	0.0477133	0.452437	0.934706	MET17	VIN13_1156	0.0151549	0.143657	0.787431	SNM1	VIN13_0549	0.0735165	0.221205	0.512484	HYPOTHETICAL PROTEIN	VIN13_0410	0.166872	0.925465	-0.493511	DPB3
VIN13_0453	0.0482651	0.452437	-0.490118	RRP7	VIN13_4230	0.0151812	0.143657	-1.02393	HXT13	VIN13_0550	0.136129	0.323458	0.609344	YCR101C	VIN13_3537	0.222813	0.925465	-0.49307	MFT1
VIN13_1571	0.0483945	0.452437	-0.833767	YGL230C	VIN13_1232	0.0152116	0.143657	0.878939	HYPOTHETICAL PROTEIN	VIN13_0551	0.700746	0.850077	0.0876903	AAD4	VIN13_2975	0.199583	0.925465	-0.492495	PET10
VIN13_0518	0.048454	0.452437	-0.778142	BUD31	VIN13_3810	0.0153633	0.143961	-0.821961	YMR244W	VIN13_0555	0.587134	0.781731	-0.0821202	YDL237W	VIN13_2341	0.144483	0.925465	-0.49236	YIL067C
VIN13_0868	0.0484996	0.452437	-0.691075	SWI5	VIN13_1012	0.0153705	0.143961	-0.534352	GIC2	VIN13_0556	0.009392	0.0538743	-0.476742	PHO13	VIN13_4041	0.0931022	0.925465	-0.491889	YNL144C
VIN13_0491	0.0485485	0.452437	0.824679	HSP30	VIN13_4150	0.0153832	0.143961	-0.776921	HEF3	VIN13_0557	0.0955673	0.259189	0.348855	GYP7	VIN13_0491	0.120567	0.925465	-0.491173	HSP30
VIN13_1090	0.0485769	0.452437	-0.67722	SXM1	VIN13_2435	0.0153959	0.143961	-0.665221	VTH2	VIN13_0558	0.28048	0.510709	-0.143106	YDL233W	VIN13_1156	0.264602	0.925465	-0.490235	SNM1
VIN13_1490	0.0487364	0.452437	-0.543267	DEG1	VIN13_4196	0.0154954	0.144534	0.933949	YNR036C	VIN13_0560	0.174007	0.374005	0.181013	PTP1	VIN13_0810	0.169754	0.925465	-0.489319	SED1
VIN13_0331	0.0487461	0.452437	-0.83924	PCH2	VIN13_2549	0.0156136	0.144877	-0.419156	ARP4	VIN13_0561	0.941089	0.972369	-0.0196587	SSB1	VIN13_4215	0.238414	0.925465	-0.488394	BIO4
VIN13_2622	0.0487699	0.452437	-0.871827	YJR011C	VIN13_2106	0.0156272	0.144877	-0.415001	RSC30	VIN13_0563	0.328721	0.561633	0.21143	GCS1	VIN13_4247	0.178301	0.925465	-0.488208	RIB4
VIN13_4785	0.0489914	0.453121	-0.708641	GUP2	VIN13_4483	0.0157173	0.144877	-0.667015	AFI1	VIN13_0564	0.00192831	0.0177266	0.378574	SHS1	VIN13_0890	0.227802	0.925465	-0.485838	YDR170W-A
VIN13_2987	0.0490831	0.453121	-0.827437	UTP30	VIN13_3933	0.0157251	0.144877	-0.666787	TOF1	VIN13_0565	0.430645	0.658108	0.0610029	WHI4	VIN13_0752	0.16745	0.925465	-0.485231	TRP1
VIN13_3466	0.0493399	0.454384	-1.14119	SST2	VIN13_4581	0.0157542	0.144877	-0.542715	DGA1	VIN13_0566	2.69765e-09	2.67478e-07	2.24461	HBT1	VIN13_1512	0.247921	0.925465	-0.484627	LSB3
VIN13_2582	0.0496429	0.456064	-0.676387	YJL043W	VIN13_4954	0.0157616	0.144877	-0.688065	CIT3	VIN13_0567	9.08709e-06	0.000277996	2.3876	FMP45	VIN13_3817	0.153621	0.925465	-0.483513	YMR253C
VIN13_2131	0.0499366	0.457651	-0.876758	LRP1	VIN13_0547	0.0158377	0.145223	-0.936047	YCR099C	VIN13_0568	0.518101	0.730563	0.145653	CDC13	VIN13_0104	0.172958	0.925465	-0.483021	ATG8
VIN13_0822	0.0504392	0.460552	-0.511098	RLI1	VIN13_0318	0.0158995	0.145309	-0.468013	SEC66	VIN13_0569	0.94117	0.972369	-0.0167846	YDL218W	VIN13_2832	0.155987	0.925465	-0.482101	SBA1
VIN13_5052	0.0505363	0.460552	-0.50435	CLB2	VIN13_2962	0.0159238	0.145309	-0.515008	SPO14	VIN13_0570	0.730803	0.864948	-0.0578951	TIM22	VIN13_1275	0.210706	0.925465	-0.481334	FMP52
VIN13_2631	0.0506922	0.460552	-1.14623	YJR024C	VIN13_0177	0.0159691	0.145369	-0.454548	IPP1	VIN13_0571	0.969396	0.987575	0.00818875	RRI1	VIN13_3093	0.226462	0.925465	-0.481077	LOT6
VIN13_4929	0.0507398	0.460552	-0.873483	HYPOTHETICAL PROTEIN	VIN13_0321	0.0160322	0.145369	0.518174	SWD3	VIN13_0572	0.000201084	0.00325565	0.820149	GDH2	VIN13_3400	0.204208	0.925465	-0.480216	HYPOTHETICAL PROTEIN
VIN13_1973	0.051379	0.465238	1.11314	SOL4	VIN13_1957	0.0160455	0.145369	-1.05335	BNS1	VIN13_0574	0.618925	0.801516	-0.193645	NOP6	VIN13_0881	0.194912	0.925465	-0.47748	NBP2
VIN13_2436	0.0515799	0.465943	-1.44554	FSP2	VIN13_2487	0.0161173	0.145671	-0.558448	FBP26	VIN13_0575	0.195475	0.402131	0.198972	SHR3	VIN13_1435	0.160791	0.925465	-0.477386	TMT1
VIN13_1856	0.0521625	0.46878	0.540596	SHY1	VIN13_1954	0.0161614	0.145704	-0.538809	AZR1	VIN13_0576	0.826275	0.916156	-0.0683298	YDL211C	VIN13_5042	0.130646	0.925465	-0.476791	YPR109W
VIN13_2429	0.0522685	0.46878	0.793291	IRC24	VIN13_0516	0.0162016	0.145704	0.588059	YIH1	VIN13_0579	0.060982	0.193118	-0.744425	NHP2	VIN13_3261	0.143721	0.925465	-0.475372	PNP1
VIN13_5110	0.0524377	0.46878	-0.936885	RPC82	VIN13_3713	0.0162847	0.145704	-0.557203	GAT2	VIN13_0580	0.506284	0.721609	-0.0824967	GLE1	VIN13_0944	0.206052	0.925465	-0.474309	COX20
VIN13_4956	0.0529338	0.46878	-0.592712	YPR003C	VIN13_2105	0.0163136	0.145704	-0.546618	COX6	VIN13_0582	0.00511044	0.0348689	0.420668	HEM3	VIN13_0529	0.198326	0.925465	-0.474254	YCR076C
VIN13_1534	0.0530014	0.46878	0.517401	YMR31	VIN13_4808	0.0163378	0.145704	0.634761	SVS1	VIN13_0584	0.256644	0.482611	0.155426	YDL203C	VIN13_1447	0.109236	0.925465	-0.472567	ALR2
VIN13_0231	0.0532494	0.46878	-0.541092	YBR071W	VIN13_3286	0.0163518	0.145704	-0.522375	VPS34	VIN13_0585	0.0590131	0.18945	0.45486	MRPL11	VIN13_1077	0.223879	0.925465	-0.472164	NKP1
VIN13_0576	0.0532581	0.46878	-0.677698	YDL211C	VIN13_2279	0.0164426	0.146066	-0.691362	AXL2	VIN13_0586	0.803411	0.905048	-0.0967339	TRM8	VIN13_0439	0.470195	0.925465	-0.472105	YCL049C
VIN13_3136	0.0532688	0.46878	-0.593322	SHM2	VIN13_1546	0.0164696	0.146066	-1.17362	VEL1	VIN13_0587	0.000241209	0.00377457	0.78693	MGT1	VIN13_4049	0.178681	0.925465	-0.471403	YNL134C
VIN13_2361	0.053277	0.46878	0.850945	PKP1	VIN13_4275	0.016625	0.1471	0.507133	SHR5	VIN13_0588	0.0559956	0.183866	0.66976	YDL199C	VIN13_2337	0.250571	0.925465	-0.471095	HOP1
VIN13_1934	0.0535185	0.46878	1.05009	YGR201C	VIN13_1181	0.0167426	0.147795	-0.530668	YDR506C	VIN13_0589	0.99612	0.997223	-0.00095673	GGC1	VIN13_1386	0.17074	0.925465	-0.470346	SCS2
VIN13_2809	0.0535447	0.46878	0.606264	SDH1	VIN13_3625	0.0167853	0.147828	-0.435258	SUB1	VIN13_0590	0.942111	0.972714	-0.0144814	ASF2	VIN13_5075	0.0786514	0.925465	-0.468311	NCE102
VIN13_5112	0.0536782	0.46878	1.05863	AQY1	VIN13_2208	0.0169611	0.148973	0.468416	SOL3	VIN13_0594	0.329073	0.561979	-0.231643	ARF1	VIN13_3033	0.189846	0.925465	-0.467628	GTT2
VIN13_4872	0.0537658	0.46878	-0.809488	NOG1	VIN13_4823	0.017064	0.148973	-0.967755	PPT2	VIN13_0596	0.674069	0.83367	-0.100088	RBS1	VIN13_3197	0.224883	0.925465	-0.465185	DCN1
VIN13_4445	0.0540405	0.46878	0.648121	WHI5	VIN13_4195	0.017091	0.148973	-0.448164	ARC35	VIN13_0597	0.0521888	0.176063	0.236654	PPH22	VIN13_2267	0.261292	0.925465	-0.464574	RRD1
VIN13_3255	0.0540851	0.46878	0.530524	MSS51	VIN13_0793	0.0171794	0.148973	-0.681231	UBC5	VIN13_0599	0.00135319	0.0139036	-0.39436	TFP1	VIN13_2993	0.146394	0.925465	-0.464444	CCP1
VIN13_0390	0.0541346	0.46878	0.666974	RIB5	VIN13_2256	0.0172911	0.148973	-0.56568	YIL166C	VIN13_0600	0.090529	0.250695	0.542687	YDL183C	VIN13_2719	0.145264	0.925465	-0.464163	STR2
VIN13_1391	0.0542363	0.46878	-1.11765	NSA2	VIN13_3773	0.0173164	0.148973	-0.509801	INP1	VIN13_0601	0.795077	0.900451	-0.0449347	LYS20	VIN13_4737	0.257484	0.925465	-0.462307	HSP82
VIN13_0837	0.0543238	0.46878	-0.724161	FOB1	VIN13_0778	0.0173305	0.148973	-1.49274	YDR042C	VIN13_0602	4.34604e-10	5.24329e-08	0.73848	YDL180W	VIN13_3282	0.194311	0.925465	-0.462087	TOP3
VIN13_1658	0.0543247	0.46878	0.417852	CWC23	VIN13_4826	0.017333	0.148973	-0.396234	KES1	VIN13_0603	0.0685064	0.211049	0.435743	PCL9	VIN13_2627	0.163637	0.925465	-0.460514	ESS1
VIN13_1195	0.0545528	0.46878	-0.466889	AGE1	VIN13_2856	0.0173423	0.148973	-0.773422	MIF2	VIN13_0605	0.000480914	0.00637808	-0.724124	YDL177C	VIN13_3881	0.231822	0.925465	-0.459998	AAD14
VIN13_0304	0.0548632	0.46878	-0.857593	ICS2	VIN13_0193	0.0173453	0.148973	0.411715	CDS1	VIN13_0606	0.663824	0.827412	-0.0615704	YDL176W	VIN13_0638	0.132793	0.925465	-0.459891	RDI1
VIN13_2654	0.0549355	0.46878	-0.616134	BFA1	VIN13_3526	0.0173481	0.148973	-0.464026	FPR3	VIN13_0607	0.759424	0.883456	0.0435767	AIR2	VIN13_4450	0.160538	0.925465	-0.459786	VPS21
VIN13_2087	0.0549424	0.46878	0.755066	YHR033W	VIN13_2264	0.0174576	0.149308	-0.414932	UBP7	VIN13_0608	0.602108	0.789746	0.121616	DLD1	VIN13_2705	0.257896	0.925465	-0.457506	NNF1
VIN13_3908	0.0550943	0.46878	-0.405884	RPS19BP	VIN13_3631	0.017466	0.149308	-0.37834	NUP116	VIN13_0609	0.410508	0.64138	0.0738708	YDL173W	VIN13_2372	0.24461	0.925465	-0.45713	HYPOTHETICAL PROTEIN
VIN13_2329	0.0551093	0.46878	-0.477103	YIL083C	VIN13_0987	0.017594	0.149979	-0.49778	YDR282C	VIN13_0610	0.0171654	0.0811611	-0.41438	GLT1	VIN13_2976	0.219917	0.925465	-0.456052	NAP1
VIN13_4884	0.0551141	0.46878	-0.588779	RPL21BP	VIN13_0603	0.0176236	0.149979	-0.63812	PCL9	VIN13_0611	0.0246346	0.104342	-0.413573	UGA3	VIN13_0175	0.132667	0.925465	-0.456041	HHF1
VIN13_1714	0.0553663	0.469262	0.494143	PUS2	VIN13_3626	0.0176708	0.150043	0.952177	YET2	VIN13_0612	0.507376	0.722059	0.229302	UGX2	VIN13_3741	0.220892	0.925465	-0.455742	ALD3
VIN13_0329	0.0556907	0.469262	-1.35677	YBR184W	VIN13_2826	0.0177521	0.150396	-0.514347	YPK1	VIN13_0613	0.1691	0.366842	-0.222873	SFA1	VIN13_4553	0.184914	0.925465	-0.455418	STE4
VIN13_1256	0.0557072	0.469262	-0.705216	EAF5	VIN13_4933	0.0177942	0.150416	-0.366561	RAD1	VIN13_0614	0.297869	0.527756	-0.59528	NRP1	VIN13_2428	0.179191	0.925465	-0.45535	YIR035C
VIN13_2856	0.0557929	0.469262	-1.01593	MIF2	VIN13_2254	0.017865	0.150679	-0.656987	HYPOTHETICAL PROTEIN	VIN13_0615	0.00016982	0.00290123	-0.950536	FAP7	VIN13_4836	0.19814	0.925465	-0.454743	RDS2
VIN13_2628	0.0558615	0.469262	0.582917	TES1	VIN13_0615	0.0180133	0.151592	0.770599	FAP7	VIN13_0617	0.000934787	0.0105622	0.599876	ENT1	VIN13_1797	0.149342	0.925465	-0.454545	YGR042W
VIN13_2551	0.0560199	0.469262	0.862771	PRY1	VIN13_4018	0.0181759	0.152517	-0.619198	MDG1	VIN13_0618	0.644077	0.815178	0.0513908	DHH1	VIN13_2651	0.185651	0.925465	-0.454505	ISY1
VIN13_2567	0.0560525	0.469262	-0.563922	BIT61	VIN13_3972	0.0182038	0.152517	-0.784905	JJJ1	VIN13_0619	0.293451	0.522872	0.217583	STE7	VIN13_2743	0.212098	0.925465	-0.454326	SNZ3
VIN13_4043	0.0563175	0.469262	-1.14537	AAH1	VIN13_1625	0.0182904	0.152904	-0.532008	YRB30	VIN13_0621	0.438319	0.666388	0.0994071	CLB3	VIN13_1164	0.223892	0.925465	-0.454184	VPS60
VIN13_3824	0.056411	0.469262	0.636328	YMR262W	VIN13_3385	0.018404	0.153515	-0.402959	STE11	VIN13_0624	0.368275	0.603042	-0.312931	RPC53	VIN13_1520	0.309051	0.925465	-0.454024	QCR6
VIN13_0262	0.0564318	0.469262	-0.666215	CMD1	VIN13_1442	0.0185322	0.15391	0.518401	FAU1	VIN13_0626	0.547342	0.751974	0.302492	NOP14	VIN13_0670	0.195584	0.925465	-0.453746	BUG1
VIN13_4355	0.0568565	0.469262	-0.45925	DIS3	VIN13_3357	0.0185326	0.15391	0.758542	YLR326W	VIN13_0627	0.015003	0.0734441	0.337253	RPN5	VIN13_0920	0.182505	0.925465	-0.453197	SPC19
VIN13_2014	0.0570881	0.469262	0.489482	COS8	VIN13_2337	0.0186716	0.154402	-0.604314	HOP1	VIN13_0628	0.458208	0.682476	-0.139669	LDB17	VIN13_0060	0.13994	0.925465	-0.452312	ERP1
VIN13_2711	0.0570896	0.469262	0.442926	ATP2	VIN13_1565	0.0186734	0.154402	1.00324	YGL235W	VIN13_0630	0.648703	0.81763	-0.0547625	YDL144C	VIN13_1404	0.174746	0.925465	-0.452018	MAG1
VIN13_1044	0.0571337	0.469262	-0.711609	SVF1	VIN13_4006	0.0187524	0.154718	-1.02521	KAR1	VIN13_0631	0.903357	0.957026	0.0220281	CCT4	VIN13_2547	0.146276	0.925465	-0.451427	TAX4
VIN13_4031	0.0572106	0.469262	-0.907049	YNL157W	VIN13_3716	0.0188355	0.154839	-0.459786	SIP5	VIN13_0632	0.0200949	0.0914296	0.330251	CRD1	VIN13_2387	0.158322	0.925465	-0.450839	DOT5
VIN13_3061	0.0572538	0.469262	0.522844	HSP104	VIN13_3050	0.018849	0.154839	-0.532618	UBI4	VIN13_0633	0.835652	0.921929	0.0235093	BPL1	VIN13_4320	0.135559	0.925465	-0.449337	GPD2
VIN13_4989	0.0572805	0.469262	-0.495923	TIF5	VIN13_3360	0.0189673	0.15512	-0.411135	CHS5	VIN13_0635	0.0713019	0.216277	-0.304113	SCM3	VIN13_3824	0.244978	0.925465	-0.448539	YMR262W
VIN13_1774	0.0574025	0.469262	0.449313	NMA2	VIN13_2258	0.0189777	0.15512	-0.694728	SUC2	VIN13_0636	0.043471	0.155669	-0.265672	RGT2	VIN13_4940	0.242332	0.925465	-0.446824	HST2
VIN13_0051	0.0578834	0.472008	0.638676	DEP1	VIN13_2131	0.0190265	0.15512	-0.98818	LRP1	VIN13_0637	0.00345735	0.026606	-0.273721	ARF2	VIN13_2596	0.0891703	0.925465	-0.446078	RNR2
VIN13_4913	0.0580761	0.472008	-1.37776	NOP4	VIN13_0373	0.0190469	0.15512	1.00513	YBR238C	VIN13_0638	0.704036	0.851104	0.0504501	RDI1	VIN13_4340	0.24498	0.925465	-0.445974	PRE6
VIN13_3987	0.0581125	0.472008	-1.35785	MER1	VIN13_3231	0.0194854	0.157909	0.459203	YLR173W	VIN13_0639	0.160795	0.357747	0.118339	PPH21	VIN13_4218	0.508516	0.928509	-0.444924	FRE4
VIN13_1512	0.0584462	0.472034	0.656677	LSB3	VIN13_1136	0.0194943	0.157909	-0.599937	TSA2	VIN13_0640	0.639599	0.813363	0.083922	YDL133W	VIN13_3516	0.233722	0.925465	-0.444807	TUB1
VIN13_4148	0.0585475	0.472034	-1.22096	YNL034W	VIN13_3537	0.0195145	0.157909	-0.646603	MFT1	VIN13_0641	0.034152	0.132224	0.200736	CDC53	VIN13_1503	0.0825413	0.925465	-0.444577	GSY1
VIN13_4236	0.0587132	0.472034	0.931504	HPF1	VIN13_2877	0.0195772	0.158079	-0.401455	MNR2	VIN13_0642	0.141381	0.331098	-0.23039	LYS21	VIN13_2348	0.327823	0.925465	-0.444534	YIL060W
VIN13_2591	0.059131	0.472034	-1.16677	HCA4	VIN13_0838	0.0198866	0.160179	-0.581152	ALT2	VIN13_0643	0.0361723	0.136101	-0.404942	YDL129W	VIN13_4131	0.188741	0.925465	-0.444375	BDP1
VIN13_1423	0.0592221	0.472034	0.694825	YER163C	VIN13_4990	0.019922	0.160179	-0.444379	PUF2	VIN13_0644	0.934397	0.970196	0.0182164	VCX1	VIN13_4866	0.177616	0.925465	-0.444079	YPL099C
VIN13_4112	0.059321	0.472034	-0.614918	GCD10	VIN13_4610	0.0199828	0.160328	0.502851	HEM4	VIN13_0645	0.794193	0.900451	-0.0546237	PCL2	VIN13_1420	0.149682	0.925465	-0.444042	BUR6
VIN13_1616	0.0593265	0.472034	-0.749489	SAE2	VIN13_3565	0.0201998	0.161198	-0.367094	USA1	VIN13_0647	0.0463585	0.162186	0.493294	YDL124W	VIN13_3115	0.181323	0.925465	-0.443504	SMF3
VIN13_1666	0.059412	0.472034	-1.03765	PRP43	VIN13_4108	0.0202438	0.161198	0.623492	SUN4	VIN13_0648	0.270506	0.499354	0.232733	UBP1	VIN13_4890	0.259858	0.925465	-0.442708	YPL071C
VIN13_2252	0.0595379	0.472034	-0.637053	YHR210C	VIN13_3121	0.0202448	0.161198	-1.42466	YLR042C	VIN13_0649	0.865578	0.939985	0.0443361	YDL121C	VIN13_0001	0.29113	0.925465	-0.442206	YDR542W
VIN13_1505	0.0595613	0.472034	0.849965	YFR017C	VIN13_4155	0.0203024	0.161198	-0.639853	ASI3	VIN13_0650	0.293111	0.522857	0.11195	YFH1	VIN13_4740	0.168703	0.925465	-0.439425	YPL236C
VIN13_2461	0.0596003	0.472034	0.766193	YJL185C	VIN13_1261	0.0203041	0.161198	-0.468297	VAC8	VIN13_0651	0.296189	0.526246	0.189903	YDL119C	VIN13_3983	0.226301	0.925465	-0.438978	IES2
VIN13_0373	0.0597253	0.472034	-0.904774	YBR238C	VIN13_2280	0.0204804	0.161728	-0.570587	REV7	VIN13_0653	0.0672856	0.208476	0.276916	NUP84	VIN13_1990	0.158712	0.925465	-0.43836	FOL2
VIN13_3381	0.0597659	0.472034	0.95278	YLR356W	VIN13_3974	0.0204973	0.161728	-0.585145	SQS1	VIN13_0654	0.489805	0.708928	0.134616	IWR1	VIN13_0181	0.343484	0.925465	-0.438212	YBR016W
VIN13_2234	0.0600255	0.472034	0.640529	CTF8	VIN13_4517	0.0205287	0.161728	-0.571526	SWT1	VIN13_0658	0.0258233	0.10803	-0.363909	RRP42	VIN13_3609	0.17627	0.925465	-0.436952	UBC7
VIN13_1465	0.0600762	0.472034	0.435624	CAK1	VIN13_0431	0.0205788	0.161728	-0.70413	MRC1	VIN13_0659	0.449459	0.675227	-0.219837	TMA17	VIN13_4585	0.215375	0.925465	-0.436646	CLP1
VIN13_0730	0.0601111	0.472034	0.603138	GPD1	VIN13_4084	0.0206249	0.161728	-0.618031	YPT53	VIN13_0661	0.00268444	0.0224103	-0.518358	KIN28	VIN13_4004	0.216612	0.925465	-0.436174	YNL190W
VIN13_2713	0.0602596	0.472221	-0.835651	RPS5	VIN13_4676	0.0206271	0.161728	-0.427805	YOR356W	VIN13_0662	0.000159086	0.00279334	0.666775	MSS2	VIN13_3165	0.115768	0.925465	-0.435725	ALT1
VIN13_0899	0.060435	0.472616	0.581832	SDH4	VIN13_4272	0.0207879	0.161891	-0.569272	SKM1	VIN13_0664	0.49857	0.716347	-0.132519	NSE4	VIN13_4911	0.105938	0.925465	-0.435716	CAM1
VIN13_1880	0.0607652	0.474217	0.538499	VPS62	VIN13_0868	0.0208009	0.161891	-0.479428	SWI5	VIN13_0665	0.00985426	0.0552547	0.372515	QRI7	VIN13_4146	0.153312	0.925465	-0.433916	HHT2
VIN13_4550	0.0609496	0.474217	-0.561726	PTP2	VIN13_2537	0.0208231	0.161891	-0.480289	KHA1	VIN13_0669	0.23234	0.450467	-0.0973868	GET3	VIN13_3452	0.354217	0.925465	-0.433211	YLR437C
VIN13_0009	0.0610159	0.474217	0.551939	CNE1	VIN13_2691	0.0208729	0.161891	-1.54809	JJJ3	VIN13_0670	0.000922201	0.0105129	-0.45318	BUG1	VIN13_2013	0.179023	0.925465	-0.432776	YPR196W
VIN13_4727	0.0612607	0.474217	0.9561	YAH1	VIN13_1230	0.0208978	0.161891	-0.75954	YEL048C	VIN13_0671	0.621559	0.803193	-0.0940059	SNU23	VIN13_0131	0.190665	0.925465	-0.432557	PRE7
VIN13_1316	0.0612661	0.474217	0.427863	ACA1	VIN13_4028	0.0209044	0.161891	0.641726	YGP1	VIN13_0672	0.866345	0.940258	-0.0214877	RPN6	VIN13_2369	0.144815	0.925465	-0.431985	CAP2
VIN13_0970	0.0615381	0.474478	-1.16959	YAP6	VIN13_3169	0.0210879	0.162094	-0.384603	NYV1	VIN13_0673	0.0163004	0.0782584	-0.38951	PMT1	VIN13_0242	0.23979	0.925465	-0.431926	TEC1
VIN13_3088	0.0615506	0.474478	-0.386852	SSK1	VIN13_4775	0.0211158	0.162094	-1.30762	CSM4	VIN13_0675	0.681239	0.838379	0.0878742	UBX3	VIN13_1611	0.144772	0.925465	-0.431677	GTS1
VIN13_5044	0.0618516	0.475582	0.509779	DBF20	VIN13_3640	0.0211713	0.162094	0.663099	SEN15	VIN13_0676	0.239805	0.462184	0.188982	RAM1	VIN13_5003	0.24968	0.925465	-0.430884	JID1
VIN13_4337	0.0620461	0.475582	-1.11295	NOP12	VIN13_4121	0.0212728	0.162094	-0.757115	COG5	VIN13_0677	0.430376	0.658057	0.222039	YDL089W	VIN13_3794	0.215476	0.925465	-0.430397	YMR226C
VIN13_4506	0.0620707	0.475582	-0.558658	SLP1	VIN13_1104	0.0212843	0.162094	0.527876	DFM1	VIN13_0678	0.0143189	0.0710247	0.279583	ASM4	VIN13_2154	0.152085	0.925465	-0.42996	TRR2
VIN13_4145	0.0625054	0.476938	-0.645576	HHF2	VIN13_2587	0.0213224	0.162094	-0.723583	IRC18	VIN13_0679	0.72029	0.85886	0.0562224	LUC7	VIN13_3065	0.249946	0.925465	-0.429407	HIF1
VIN13_1950	0.0628211	0.476938	0.530182	MRPL9	VIN13_3106	0.0213635	0.162094	-0.460407	SNF7	VIN13_0680	0.143308	0.333316	-0.145183	YDL086W	VIN13_1360	0.16525	0.925465	-0.429396	TRP2
VIN13_3048	0.0629216	0.476938	0.681296	SDH2	VIN13_4481	0.0213878	0.162094	-0.459164	RGA1	VIN13_0681	0.00307653	0.0244813	1.34095	NDE2	VIN13_2430	0.705138	0.962868	-0.428944	HYPOTHETICAL PROTEIN
VIN13_3426	0.0630104	0.476938	0.642079	YLR407W	VIN13_0610	0.0214213	0.162094	0.585517	GLT1	VIN13_0683	0.0131803	0.0674671	-0.376159	RPP1AP	VIN13_1318	0.123142	0.925465	-0.428933	CAJ1
VIN13_4567	0.0630443	0.476938	0.502827	YOR228C	VIN13_0976	0.021438	0.162094	-0.453468	PEX10	VIN13_0684	1.86611e-05	0.000462203	-0.548459	THI3	VIN13_0737	0.172937	0.925465	-0.427743	SLX5
VIN13_2854	0.0630818	0.476938	0.680867	YKL091C	VIN13_1660	0.021439	0.162094	0.866461	SCS3	VIN13_0688	0.0229134	0.0996466	-0.263942	RXT3	VIN13_0209	0.198849	0.925465	-0.427717	ZTA1
VIN13_2458	0.0631297	0.476938	-0.433628	SOP4	VIN13_4001	0.0214442	0.162094	-0.629172	YNL193W	VIN13_0690	0.749846	0.87693	0.0749297	YDL073W	VIN13_3313	0.146095	0.925465	-0.427602	DCS1
VIN13_4836	0.0632924	0.477214	0.581202	RDS2	VIN13_4107	0.0214964	0.162165	0.453674	RPL9BP	VIN13_0691	0.669033	0.831014	0.0883924	YET3	VIN13_4154	0.227068	0.925465	-0.426778	IDP3
VIN13_4733	0.0637367	0.479116	-0.710087	YPL245W	VIN13_4231	0.0215822	0.162489	-1.35972	YNR073C	VIN13_0694	0.0553906	0.183325	0.437221	CBS1	VIN13_1334	0.152845	0.925465	-0.426133	THO1
VIN13_4332	0.0637977	0.479116	-0.885757	PSK2	VIN13_3466	0.0217307	0.163282	-0.641805	SST2	VIN13_0695	0.00832875	0.0499993	-0.266759	IDP1	VIN13_1748	0.224071	0.925465	-0.425919	CKB1
VIN13_0770	0.0641436	0.480422	0.755296	PST2	VIN13_2547	0.0217944	0.163436	-0.519607	TAX4	VIN13_0696	0.575922	0.772578	0.0829336	PEX19	VIN13_4682	0.225016	0.925465	-0.425857	PRE10
VIN13_2851	0.0642256	0.480422	0.431811	YJU3	VIN13_1383	0.0219015	0.163915	0.493172	RPL23BP	VIN13_0697	0.585137	0.780461	-0.115182	UBC9	VIN13_0444	0.159071	0.925465	-0.425382	PDI1
VIN13_2848	0.0647092	0.482442	0.555824	YKL098W	VIN13_0724	0.0221893	0.165323	-0.474355	PRP9	VIN13_0698	0.952001	0.97725	-0.0399978	YDL063C	VIN13_0019	0.214085	0.925465	-0.42514	YAL044W-A
VIN13_2450	0.0647505	0.482442	-0.486836	PRP21	VIN13_4434	0.0222227	0.165323	-0.408335	GYP1	VIN13_0699	0.528098	0.73918	-0.340409	TSR1	VIN13_3355	0.262311	0.925465	-0.425051	CWC24
VIN13_3082	0.0652959	0.484856	0.407074	DNM1	VIN13_2773	0.0222404	0.165323	-0.678547	CNB1	VIN13_0700	0.0267402	0.110508	0.679925	RAD59	VIN13_0485	0.12216	0.925465	-0.424798	PGK1
VIN13_4100	0.0656598	0.484856	-1.22945	IMP4	VIN13_4612	0.0222763	0.165323	-0.619766	PLP2	VIN13_0702	0.819485	0.91298	-0.0527027	YDL057W	VIN13_0993	0.198544	0.925465	-0.424536	NSE3
VIN13_4623	0.06585	0.484856	-1.25542	RRS1	VIN13_3998	0.0223079	0.165323	-0.556016	SLZ1	VIN13_0704	0.402275	0.633211	-0.162939	PSA1	VIN13_2724	0.350187	0.925465	-0.424153	MCM22
VIN13_1399	0.0659424	0.484856	0.737704	YER134C	VIN13_2363	0.0224427	0.165665	0.623372	APQ12	VIN13_0705	0.63405	0.809333	0.107809	MCH1	VIN13_0009	0.195032	0.925465	-0.421273	CNE1
VIN13_4818	0.0661333	0.484856	-0.542585	RAD53	VIN13_1424	0.0224901	0.165665	-0.384405	CHD1	VIN13_0706	0.402497	0.633294	-0.108559	PBP4	VIN13_1051	0.21606	0.925465	-0.420786	TRR1
VIN13_4607	0.0662317	0.484856	-0.740493	MOD5	VIN13_4531	0.0225057	0.165665	-0.745167	GSP2	VIN13_0707	0.000547191	0.00698611	-0.481684	SLC1	VIN13_0779	0.434031	0.925465	-0.42061	NRG1
VIN13_1530	0.0662839	0.484856	0.693961	YFR045W	VIN13_1502	0.0225674	0.165665	-0.382749	CMK1	VIN13_0709	0.296081	0.526246	0.250517	KNH1	VIN13_3461	0.197666	0.925465	-0.418937	YLR446W
VIN13_1291	0.0663007	0.484856	0.722215	GPA2	VIN13_4426	0.0225728	0.165665	0.372442	CKA2	VIN13_0710	0.510151	0.723536	-0.156548	STP4	VIN13_0304	0.372964	0.925465	-0.418817	ICS2
VIN13_4186	0.0664929	0.484856	-0.461717	SEC12	VIN13_0432	0.022762	0.166731	-0.965715	KRR1	VIN13_0712	0.130499	0.314477	0.24865	NPC2	VIN13_1941	0.288048	0.925465	-0.418729	TRX2
VIN13_1453	0.0665345	0.484856	0.528453	OTU1	VIN13_4388	0.0228081	0.166746	-0.463827	HYPOTHETICAL PROTEIN	VIN13_0713	0.716092	0.856133	0.0523364	FAD1	VIN13_2999	0.158537	0.925465	-0.41868	SIS2
VIN13_2335	0.0665653	0.484856	0.854142	SER33	VIN13_1904	0.0228666	0.166851	-0.394698	CLC1	VIN13_0715	0.855563	0.935615	-0.044287	PRP11	VIN13_2403	0.386527	0.925465	-0.418284	MSL1
VIN13_4285	0.0666391	0.484856	-0.661823	WRS1	VIN13_2044	0.0230557	0.167908	0.686297	YLF2	VIN13_0718	0.0222997	0.0981192	-1.23834	PRM7	VIN13_0214	0.284047	0.925465	-0.416618	RFS1
VIN13_4644	0.0667398	0.484856	-0.643837	HSH49	VIN13_4182	0.0233185	0.168937	-0.492717	YNR021W	VIN13_0719	0.00840803	0.0501422	-1.44084	BSC1	VIN13_2255	0.385825	0.925465	-0.416143	YIL169C
VIN13_4671	0.0668744	0.484903	-0.849656	MEK1	VIN13_4928	0.0234227	0.168937	-2.04114	SMA1	VIN13_0722	0.0474376	0.164355	0.291625	SLM3	VIN13_4616	0.339745	0.925465	-0.415963	YOR287C
VIN13_2766	0.0672757	0.485657	0.481517	PTK1	VIN13_2820	0.0234912	0.168937	-0.6293	YKL133C	VIN13_0723	0.596333	0.785592	-0.28871	DBP10	VIN13_0151	0.355604	0.925465	-0.415754	POP8
VIN13_3526	0.0673934	0.485657	-0.387857	FPR3	VIN13_0856	0.0235149	0.168937	-0.632383	YDR132C	VIN13_0724	0.894665	0.953246	0.0249933	PRP9	VIN13_2749	0.335239	0.925465	-0.415623	SRY1
VIN13_3131	0.0674792	0.485657	0.665223	YLR053C	VIN13_2233	0.0235245	0.168937	-0.420028	ERG9	VIN13_0725	0.145554	0.337071	-0.159657	ARP2	VIN13_1136	0.246563	0.925465	-0.415564	TSA2
VIN13_1392	0.0674916	0.485657	-1.31143	LCP5	VIN13_4821	0.0236002	0.168937	-0.429586	YPL150W	VIN13_0727	0.174202	0.374005	0.342246	YDL027C	VIN13_1366	0.290434	0.925465	-0.415481	SHC1
VIN13_2266	0.0681577	0.487734	0.75082	IMP2'P	VIN13_3908	0.0236261	0.168937	0.450387	RPS19BP	VIN13_0729	0.164852	0.361848	0.478175	DIA3	VIN13_4615	0.280781	0.925465	-0.415105	YOR285W
VIN13_1015	0.0681754	0.487734	-0.933016	SSF2	VIN13_1333	0.023642	0.168937	0.450569	HOR2	VIN13_0730	0.340654	0.575189	-0.173347	GPD1	VIN13_0447	0.222669	0.925465	-0.414779	ATG22
VIN13_4233	0.0682596	0.487734	-0.460887	AIF1	VIN13_3498	0.0236627	0.168937	-0.459622	SEC65	VIN13_0731	0.106873	0.276804	-0.528862	GPM2	VIN13_4185	0.261137	0.925465	-0.414106	YNR024W
VIN13_2587	0.0682956	0.487734	-0.961045	IRC18	VIN13_4491	0.0236943	0.168937	-0.414928	SIA1	VIN13_0735	0.771328	0.888713	0.027046	TSC13	VIN13_4159	0.175078	0.925465	-0.413982	HRB1
VIN13_3335	0.0688822	0.490997	0.406195	ECM38	VIN13_0694	0.0237317	0.168937	-0.617949	CBS1	VIN13_0736	0.20638	0.414533	-0.503225	NOP1	VIN13_0486	0.228951	0.925465	-0.413385	POL4
VIN13_4457	0.0691707	0.491194	-0.370524	NUP1	VIN13_0424	0.0237591	0.168937	-0.626138	VBA2	VIN13_0737	0.546546	0.751225	-0.0686986	SLX5	VIN13_1458	0.268214	0.925465	-0.413338	YPT1
VIN13_3907	0.0694342	0.491194	-0.737325	HYPOTHETICAL PROTEIN	VIN13_3985	0.023777	0.168937	-0.537703	YNL213C	VIN13_0738	0.00456286	0.0320171	-0.296363	GRX6	VIN13_1239	0.266827	0.925465	-0.412401	CYC7
VIN13_3498	0.0694519	0.491194	-0.404413	SEC65	VIN13_3440	0.0239786	0.169998	-0.536823	ATG17	VIN13_0739	0.0838165	0.237632	-0.196853	APC11	VIN13_4367	0.229353	0.925465	-0.412394	MDM12
VIN13_3602	0.0694953	0.491194	-0.595348	ERG5	VIN13_5107	0.0240207	0.169998	-0.85133	PZF1	VIN13_0740	0.0403846	0.147211	0.145977	RPT2	VIN13_1144	0.189047	0.925465	-0.412074	STP1
VIN13_2873	0.0695588	0.491194	0.590849	YKL069W	VIN13_3452	0.0240896	0.169998	0.761655	YLR437C	VIN13_0741	0.899994	0.956086	-0.0145907	PTC1	VIN13_5097	0.262903	0.925465	-0.41147	YPR174C
VIN13_0602	0.0700251	0.493102	0.403655	YDL180W	VIN13_4259	0.0241059	0.169998	-0.348355	ALR1	VIN13_0744	0.378	0.610828	0.228795	NHP10	VIN13_1780	0.231735	0.925465	-0.410937	YGR017W
VIN13_5114	0.0703021	0.493102	-0.634195	OPT2	VIN13_0568	0.0242037	0.170357	-0.5832	CDC13	VIN13_0747	0.524743	0.735585	-0.117853	YRB1	VIN13_2328	0.265365	0.925465	-0.410755	SDS3
VIN13_1683	0.070319	0.493102	-0.961631	LSG1	VIN13_1177	0.0242468	0.170357	-0.616218	PLM2	VIN13_0748	0.553714	0.756628	0.126492	RCR2	VIN13_3373	0.770802	0.979541	-0.410684	DIC1
VIN13_1628	0.0703502	0.493102	0.755555	YIP5	VIN13_2402	0.0243383	0.170639	-0.418448	PRI1	VIN13_0749	0.124005	0.304516	0.27877	RAD57	VIN13_1264	0.147266	0.925465	-0.410514	GCN4
VIN13_3752	0.0709258	0.496219	0.53987	RGM1	VIN13_1251	0.024377	0.170639	-0.562322	YEL023C	VIN13_0750	0.0210906	0.0943154	0.370613	MAF1	VIN13_2293	0.228948	0.925465	-0.409758	AYR1
VIN13_2744	0.0721412	0.501568	0.572319	SNO2	VIN13_0030	0.0246102	0.171953	-0.564564	MTW1	VIN13_0752	0.303982	0.534505	-0.174179	TRP1	VIN13_3421	0.189686	0.925465	-0.409499	BDF1
VIN13_4153	0.0722168	0.501568	-0.76036	YNL010W	VIN13_3541	0.0246907	0.172198	-0.392496	CMP2	VIN13_0753	0.000320571	0.00461129	0.796955	GAL3	VIN13_0637	0.203248	0.925465	-0.408527	ARF2
VIN13_0246	0.0722355	0.501568	-0.521839	RFC5	VIN13_2564	0.0247786	0.172493	-0.510476	NUP82	VIN13_0755	0.731943	0.865214	0.0593936	RPL4AP	VIN13_2974	0.236198	0.925465	-0.408083	YKR045C
VIN13_2635	0.0725182	0.501568	-1.09384	CPR7	VIN13_4277	0.0250305	0.173695	-0.583347	YOL107W	VIN13_0756	0.0755722	0.223785	-0.296489	PSF1	VIN13_3731	0.305838	0.925465	-0.406715	ATG16
VIN13_0129	0.0725336	0.501568	0.608924	ECM13	VIN13_0747	0.0250429	0.173695	-0.498938	YRB1	VIN13_0759	0.116283	0.291098	0.617204	YDR018C	VIN13_3189	0.219432	0.925465	-0.406503	MSL5
VIN13_0523	0.0727547	0.501568	0.741882	CPR4	VIN13_0283	0.0252232	0.174626	0.480351	CKS1	VIN13_0760	0.00207639	0.018511	-0.587952	GCV1	VIN13_4081	0.259996	0.925465	-0.405085	PHO23
VIN13_2282	0.072876	0.501568	0.626111	OM45	VIN13_0289	0.0252732	0.174653	0.471559	YBR141C	VIN13_0761	0.186605	0.390981	-0.397734	YDR020C	VIN13_3204	0.255748	0.925465	-0.404737	SLX4
VIN13_4132	0.0730807	0.501568	-0.558962	GPI15	VIN13_4618	0.0253524	0.174881	-0.507942	YOR289W	VIN13_0762	0.137611	0.325739	-1.04745	FAL1	VIN13_1414	0.36774	0.925465	-0.404129	PET122
VIN13_3073	0.0731874	0.501568	-0.859702	SOF1	VIN13_3156	0.0255054	0.175616	-0.651951	EMP46	VIN13_0763	0.476027	0.698033	-0.162773	CIS1	VIN13_4767	0.304003	0.925465	-0.403381	IPL1
VIN13_4834	0.073312	0.501568	0.514366	ISU1	VIN13_4391	0.0256567	0.176109	-0.49176	PET127	VIN13_0764	0.174686	0.374828	0.252202	SES1	VIN13_4752	0.160536	0.925465	-0.402982	MMT2
VIN13_1414	0.0733196	0.501568	0.512444	PET122	VIN13_3431	0.02567	0.176109	-0.778182	BER1	VIN13_0767	7.39664e-08	4.39102e-06	0.488758	REG1	VIN13_2701	0.236215	0.925465	-0.402395	YJR107W
VIN13_3897	0.0733572	0.501568	-0.618132	YNL313C	VIN13_0767	0.0257447	0.176303	-0.355779	REG1	VIN13_0769	0.50715	0.722059	0.183958	MIC14	VIN13_0527	0.285252	0.925465	-0.402366	SOL2
VIN13_0944	0.0734852	0.501568	0.645629	COX20	VIN13_3227	0.0258288	0.176559	-0.597205	RPS31	VIN13_0770	0.672673	0.832494	-0.0835584	PST2	VIN13_3699	0.238936	0.925465	-0.40235	RPL15BP
VIN13_2824	0.0736651	0.501568	-0.424476	PMU1	VIN13_1010	0.0259659	0.177176	-0.523052	YDR307W	VIN13_0773	0.032078	0.126419	-0.344906	ARO3	VIN13_1640	0.242796	0.925465	-0.402026	ARO2
VIN13_2005	0.073681	0.501568	-0.778513	YGR283C	VIN13_0564	0.0261627	0.178061	-0.453769	SHS1	VIN13_0777	0.0534391	0.178768	0.444864	RSM10	VIN13_1346	0.313149	0.925465	-0.401336	YER076C
VIN13_5029	0.0738106	0.501568	0.720225	ASR1	VIN13_1218	0.0262209	0.178061	-0.576136	NPR2	VIN13_0778	0.468707	0.691778	-0.567958	YDR042C	VIN13_4248	0.35539	0.925465	-0.401319	RRP40
VIN13_0120	0.0743246	0.503082	-0.461101	YBL055C	VIN13_4480	0.0262367	0.178061	-0.383954	IAH1	VIN13_0779	0.0131155	0.0674091	-0.449862	NRG1	VIN13_0395	0.268226	0.925465	-0.399865	YBR261C
VIN13_1442	0.0744191	0.503082	0.64537	FAU1	VIN13_3775	0.0262928	0.178123	-0.778893	YMR206W	VIN13_0780	3.44295e-07	1.60958e-05	-1.45279	HEM13	VIN13_1128	0.245382	0.925465	-0.399059	APT2
VIN13_4924	0.0748674	0.503082	0.367399	PHO85	VIN13_4056	0.0263514	0.178201	-0.364219	FAR11	VIN13_0781	0.982687	0.992766	-0.00553272	RPC11	VIN13_2258	0.155243	0.925465	-0.397804	SUC2
VIN13_4418	0.0749303	0.503082	-0.452765	YOR051C	VIN13_4091	0.0264662	0.178659	-0.465828	END3	VIN13_0784	0.269382	0.498016	0.121833	YDR049W	VIN13_5091	0.298961	0.925465	-0.396088	MET16
VIN13_3756	0.0749541	0.503082	-0.806409	HSC82	VIN13_0285	0.0265809	0.179114	-0.391759	YBR137W	VIN13_0785	6.6642e-05	0.00133284	-0.533007	TPI1	VIN13_2104	0.195488	0.925465	-0.395864	SMF2
VIN13_0781	0.0750916	0.503082	-0.682587	RPC11	VIN13_0881	0.0266776	0.179446	-0.613817	NBP2	VIN13_0786	0.619423	0.801538	0.0693408	YDR051C	VIN13_2875	0.188318	0.925465	-0.395573	YET1
VIN13_2994	0.0751502	0.503082	0.537236	GPT2	VIN13_3812	0.0267608	0.179686	0.609535	FAA4	VIN13_0788	0.272836	0.501675	0.159445	CDC34	VIN13_3900	0.264807	0.925465	-0.394255	ZIM17
VIN13_4125	0.0753988	0.503082	0.861236	YNL046W	VIN13_2109	0.0269536	0.180474	-0.538552	VMA22	VIN13_0789	0.130703	0.314764	-0.233847	PST1	VIN13_0156	0.361196	0.925465	-0.393955	FMT1
VIN13_0624	0.0754587	0.503082	-0.75087	RPC53	VIN13_0336	0.0269734	0.180474	-0.51664	YBR194W	VIN13_0790	0.0525981	0.176904	0.229444	YDR056C	VIN13_1529	0.267211	0.925465	-0.393627	DUG1
VIN13_1582	0.0756815	0.503082	0.475965	MDM34	VIN13_1446	0.0270877	0.180545	-2.04027	YFL051C	VIN13_0791	0.691815	0.844723	0.0493338	YOS9	VIN13_2583	0.20018	0.925465	-0.392868	MHP1
VIN13_3550	0.0758501	0.503082	-0.616947	GSF2	VIN13_3401	0.0270952	0.180545	-0.419175	HYPOTHETICAL PROTEIN	VIN13_0792	0.932763	0.969576	0.0150892	TGL2	VIN13_2031	0.298988	0.925465	-0.392323	WSC4
VIN13_0450	0.0759263	0.503082	0.793334	LSB5	VIN13_3120	0.027127	0.180545	-1.12214	YLR040C	VIN13_0793	1.76952e-05	0.000450204	0.94487	UBC5	VIN13_3393	0.184538	0.925465	-0.390954	STP3
VIN13_5018	0.0762777	0.503082	0.567405	MRL1	VIN13_0654	0.0272125	0.180787	-0.511404	IWR1	VIN13_0794	0.449945	0.675227	-0.349607	MAK21	VIN13_0471	0.244226	0.925465	-0.38892	LDB16
VIN13_4271	0.0762954	0.503082	-0.50488	YOL114C	VIN13_3083	0.0272589	0.180787	-0.529909	YLR001C	VIN13_0796	0.316281	0.547382	0.133205	LCB2	VIN13_2158	0.237743	0.925465	-0.388819	ERP5
VIN13_2492	0.0762985	0.503082	-1.14657	RPA34	VIN13_2389	0.0273818	0.181069	-0.649798	NAS2	VIN13_0797	0.476199	0.698033	-0.131077	YDR063W	VIN13_0379	0.605673	0.95395	-0.388066	GPX2
VIN13_2424	0.0763506	0.503082	-0.441354	DAL7	VIN13_4560	0.0273971	0.181069	-0.457953	YOR220W	VIN13_0798	0.45379	0.678611	0.164006	RPS13	VIN13_4072	0.444013	0.925465	-0.388022	YAF9
VIN13_2907	0.0764002	0.503082	-1.24261	YKL027W	VIN13_0413	0.0274798	0.181242	-0.441277	DUG2	VIN13_0799	0.687267	0.841918	0.118463	YDR065W	VIN13_2315	0.228628	0.925465	-0.386614	SGA1
VIN13_1695	0.0770678	0.503082	-0.57683	MAD1	VIN13_2116	0.0275537	0.181242	0.636451	HTD2	VIN13_0800	0.378331	0.610949	-0.303249	RTR2	VIN13_0958	0.270621	0.925465	-0.386592	TRS23
VIN13_3556	0.0770713	0.503082	-0.488494	YMD8	VIN13_4529	0.0276079	0.181242	-0.419475	LAS17	VIN13_0801	0.00754869	0.0463581	-0.393829	YDR067C	VIN13_0309	0.220756	0.925465	-0.386182	TOS1
VIN13_0075	0.0771004	0.503082	0.47219	YDR210W-A	VIN13_2556	0.0276369	0.181242	-0.611287	PSF2	VIN13_0802	0.764133	0.885567	0.0486589	DOS2	VIN13_1204	0.249228	0.925465	-0.385802	PAD1
VIN13_4592	0.0772186	0.503082	-0.633669	CDC31	VIN13_1950	0.0277242	0.181242	0.616791	MRPL9	VIN13_0804	0.985919	0.993884	0.00181981	PAA1	VIN13_0617	0.317747	0.925465	-0.385771	ENT1
VIN13_4528	0.0775285	0.503082	-0.494206	DCI1	VIN13_0226	0.0277943	0.181242	-0.473791	ECM2	VIN13_0805	0.45894	0.68275	-0.104874	IPT1	VIN13_0336	0.285676	0.925465	-0.383875	YBR194W
VIN13_3079	0.0776517	0.503082	-0.919966	ORC3	VIN13_3770	0.0277969	0.181242	-0.654808	RAD14	VIN13_0806	0.272174	0.500902	-0.275853	SNF11	VIN13_0538	0.177964	0.925465	-0.383516	ABP1
VIN13_1521	0.0777368	0.503082	0.72606	PHO4	VIN13_3715	0.0278061	0.181242	-0.470706	RIM11	VIN13_0808	4.11771e-05	0.000885072	-0.949147	PPH3	VIN13_1492	0.208634	0.925465	-0.38332	YPI1
VIN13_1105	0.0777546	0.503082	-0.953732	RRP17	VIN13_0966	0.0278875	0.181395	-0.660672	RMD5	VIN13_0809	0.00131708	0.0136451	-0.643834	RAD55	VIN13_3724	0.325193	0.925465	-0.383176	IMP1
VIN13_2721	0.0778187	0.503082	-0.436758	NMD5	VIN13_2009	0.0279604	0.181395	-0.518652	YGR287C	VIN13_0810	0.724494	0.860739	0.0337477	SED1	VIN13_1555	0.23972	0.925465	-0.382942	PDE1
VIN13_3900	0.0779312	0.503082	0.517403	ZIM17	VIN13_0638	0.0279931	0.181395	-0.421885	RDI1	VIN13_0811	0.782732	0.895509	0.0827534	SHU2	VIN13_0627	0.254114	0.925465	-0.382811	RPN5
VIN13_0632	0.0781968	0.503082	0.426385	CRD1	VIN13_0572	0.0280349	0.181395	-0.446971	GDH2	VIN13_0812	0.70305	0.851104	0.0880768	PET100	VIN13_0744	0.220296	0.925465	-0.382751	NHP10
VIN13_0139	0.0782622	0.503082	0.760651	RIB1	VIN13_2864	0.0281043	0.181395	-0.418183	SMY1	VIN13_0815	0.147083	0.339204	-0.224615	STN1	VIN13_4897	0.261813	0.925465	-0.382526	CWC27
VIN13_4815	0.0783194	0.503082	0.387732	PRM4	VIN13_2502	0.0281271	0.181395	0.401857	LCB3	VIN13_0816	0.796656	0.901511	-0.123813	RRP8	VIN13_0020	0.271887	0.925465	-0.381072	GCV3
VIN13_4065	0.0787126	0.503082	0.379838	DMA2	VIN13_2873	0.0281649	0.181395	0.4723	YKL069W	VIN13_0818	0.7573	0.882337	-0.108297	RRP1	VIN13_1124	0.31486	0.925465	-0.380884	GPI19
VIN13_4698	0.0787822	0.503082	0.645646	FIT2	VIN13_3474	0.0282487	0.181527	-0.426657	YML131W	VIN13_0819	0.518477	0.730563	-0.120451	SLU7	VIN13_2342	0.217802	0.925465	-0.378476	RNR3
VIN13_0109	0.0791069	0.503082	0.489028	AST1	VIN13_0890	0.0283008	0.181527	-0.495888	YDR170W-A	VIN13_0821	0.182545	0.38481	0.236414	YDR090C	VIN13_1351	0.193762	0.925465	-0.378193	SER3
VIN13_0991	0.0791093	0.503082	0.498484	YDR286C	VIN13_2748	0.0283655	0.181527	-0.57796	COS9	VIN13_0822	0.612489	0.795938	0.165316	RLI1	VIN13_0632	0.18836	0.925465	-0.377602	CRD1
VIN13_1743	0.0791318	0.503082	0.655256	PGD1	VIN13_0361	0.0283771	0.181527	-0.412311	TDP1	VIN13_0826	0.415629	0.644223	-0.0973795	GRX3	VIN13_2462	0.312923	0.925465	-0.376892	GON7
VIN13_1596	0.0791336	0.503082	-0.392947	MCM6	VIN13_2743	0.0284644	0.181779	-0.728108	SNZ3	VIN13_0827	0.602445	0.789746	0.0750057	BMH2	VIN13_3853	0.411962	0.925465	-0.376844	GOT1
VIN13_1430	0.0793364	0.503082	0.522967	ADK2	VIN13_4295	0.0287255	0.183137	-0.384099	YOL087C	VIN13_0828	0.861447	0.938484	-0.0409254	TVP15	VIN13_3838	0.260707	0.925465	-0.376798	DSK2
VIN13_1159	0.0796389	0.503082	0.397123	PHO8	VIN13_0265	0.0289114	0.183552	-0.342567	CYC8	VIN13_0829	0.38699	0.618786	-0.468349	ARX1	VIN13_0348	0.187545	0.925465	-0.376125	FTH1
VIN13_2583	0.0797825	0.503082	0.498928	MHP1	VIN13_0673	0.0289336	0.183552	0.405591	PMT1	VIN13_0830	0.8633	0.939133	0.0409682	STE5	VIN13_4776	0.281438	0.925465	-0.375637	YPL199C
VIN13_2859	0.0797839	0.503082	0.669877	MDH1	VIN13_2026	0.0289359	0.183552	-0.483199	GUT1	VIN13_0833	0.81663	0.911453	-0.130662	ARP10	VIN13_3565	0.175279	0.925465	-0.374932	USA1
VIN13_1746	0.079857	0.503082	-0.489812	ALK1	VIN13_3880	0.0290855	0.183727	0.570082	FET4	VIN13_0836	0.814691	0.910351	-0.0368154	YDR109C	VIN13_0886	0.281648	0.925465	-0.374104	TAF10
VIN13_2412	0.0798792	0.503082	0.527801	YAP5	VIN13_5106	0.0291177	0.183727	-0.422877	ATG13	VIN13_0837	0.056786	0.185323	-0.599227	FOB1	VIN13_4237	0.232556	0.925465	-0.373778	HYPOTHETICAL PROTEIN
VIN13_2564	0.0798804	0.503082	-0.659239	NUP82	VIN13_1228	0.0291405	0.183727	0.885523	RML2	VIN13_0838	3.71777e-07	1.7166e-05	0.876931	ALT2	VIN13_3136	0.404629	0.925465	-0.373594	SHM2
VIN13_0963	0.0799003	0.503082	-0.681565	BTT1	VIN13_1730	0.029191	0.183727	0.398223	DST1	VIN13_0839	0.762795	0.884606	-0.04712	PDS1	VIN13_0557	0.190722	0.925465	-0.373547	GYP7
VIN13_2107	0.0802498	0.503082	0.482798	CPR2	VIN13_3664	0.0292061	0.183727	-0.664906	YMR085W	VIN13_0840	0.293418	0.522872	-0.297305	YDR115W	VIN13_3058	0.14766	0.925465	-0.373507	FRA1
VIN13_4054	0.0803412	0.503082	-0.696922	NRK1	VIN13_3035	0.0295211	0.1854	-0.682442	JLP1	VIN13_0841	0.519411	0.730575	0.154827	MRPL1	VIN13_1328	0.466133	0.925465	-0.373446	PET117
VIN13_0469	0.0807314	0.503082	0.53787	STP22	VIN13_3679	0.0298502	0.186876	-0.521221	MUB1	VIN13_0842	0.684806	0.840281	-0.0428889	TMA64	VIN13_0172	0.205106	0.925465	-0.373028	UGA2
VIN13_4277	0.0807479	0.503082	-1.88181	YOL107W	VIN13_4194	0.0298547	0.186876	-0.420735	SOL1	VIN13_0843	0.0210818	0.0943154	0.346425	APC4	VIN13_1068	0.714362	0.965016	-0.372778	YDR374C
VIN13_4692	0.080753	0.503082	0.723458	ALD4	VIN13_1499	0.0300158	0.187265	-0.40557	UBP6	VIN13_0845	0.63551	0.810091	-0.186804	TRM1	VIN13_4556	0.262711	0.925465	-0.372067	YOR215C
VIN13_4247	0.0807657	0.503082	0.575948	RIB4	VIN13_1849	0.0300571	0.187265	-0.693265	NOP7	VIN13_0847	0.532607	0.742389	-0.21041	INO2	VIN13_3185	0.24938	0.925465	-0.37193	CCW12
VIN13_0471	0.080855	0.503082	0.55291	LDB16	VIN13_4215	0.0300955	0.187265	1.12293	BIO4	VIN13_0848	0.0148483	0.0729466	-0.620623	YDR124W	VIN13_4859	0.276213	0.925465	-0.371489	YPL107W
VIN13_3036	0.080945	0.503082	0.54352	YLL056C	VIN13_0920	0.0301146	0.187265	-0.461561	SPC19	VIN13_0849	0.00116687	0.0124333	0.558261	ECM18	VIN13_2901	0.260465	0.925465	-0.371314	TUL1
VIN13_4495	0.081115	0.503312	0.406754	LSC1	VIN13_3932	0.0301748	0.187331	-0.562451	GOR1	VIN13_0850	0.554613	0.757158	0.118271	SWF1	VIN13_0636	0.249116	0.925465	-0.371199	RGT2
VIN13_4352	0.0813539	0.503968	-1.00024	YOL024W	VIN13_1853	0.0303572	0.187887	-1.2409	CLB6	VIN13_0854	0.182737	0.38481	0.2123	FIN1	VIN13_2362	0.271881	0.925465	-0.371128	GVP36
VIN13_1570	0.0815382	0.504039	-0.628873	YGL231C	VIN13_2994	0.0303636	0.187887	-0.506643	GPT2	VIN13_0856	0.101535	0.267876	0.4389	YDR132C	VIN13_3964	0.27928	0.925465	-0.370503	YTP1
VIN13_3002	0.0816316	0.504039	-0.708744	MSA2	VIN13_0260	0.0304762	0.188276	0.362054	PHO88	VIN13_0857	0.948166	0.97543	0.0143865	CCW12	VIN13_2673	0.23414	0.925465	-0.370154	HOC1
VIN13_3031	0.0818767	0.50416	0.53857	MHT1	VIN13_1527	0.0307719	0.189137	0.564669	KEG1	VIN13_0862	0.932128	0.969454	-0.0175088	MTQ2	VIN13_1419	0.194884	0.925465	-0.369126	YER158C
VIN13_1208	0.0820054	0.50416	-0.789415	YDR542W	VIN13_2751	0.0307753	0.189137	-0.627235	URA1	VIN13_0863	0.0509798	0.173174	0.277879	DOP1	VIN13_0031	0.235875	0.925465	-0.368931	FUN19
VIN13_3795	0.0820633	0.50416	-0.401622	TAF7	VIN13_3837	0.0308056	0.189137	-0.407835	BUL1	VIN13_0864	0.0408476	0.148609	0.308123	PEX7	VIN13_3529	0.182081	0.925465	-0.368701	DAK1
VIN13_2753	0.082184	0.50416	-0.45422	YRA2	VIN13_1564	0.0308556	0.189137	-0.641826	HAP2	VIN13_0865	0.5567	0.758445	-0.0691014	SAN1	VIN13_0402	0.299029	0.925465	-0.36851	YBR269C
VIN13_1337	0.0825082	0.504379	0.649846	YER066W	VIN13_2580	0.0308652	0.189137	-1.10137	YJL045W	VIN13_0866	0.152557	0.345796	0.330431	MKC7	VIN13_0522	0.317289	0.925465	-0.368499	ATG15
VIN13_4890	0.0826829	0.504379	0.506383	YPL071C	VIN13_4698	0.0309451	0.18932	-1.31003	FIT2	VIN13_0868	0.0233904	0.10125	0.369296	SWI5	VIN13_2609	0.410119	0.925465	-0.368208	SYS1
VIN13_0448	0.0827114	0.504379	-0.853271	SRO9	VIN13_4544	0.031132	0.1895	0.462385	MRM1	VIN13_0870	0.00129566	0.0134605	0.563472	KGD2	VIN13_2018	0.495134	0.926541	-0.36739	ECM34
VIN13_4543	0.082868	0.504379	-0.661403	BFR1	VIN13_4508	0.0311326	0.1895	-0.515214	NFI1	VIN13_0872	0.705805	0.851795	0.06367	CTH1	VIN13_5096	0.247666	0.925465	-0.366902	VPS4
VIN13_0612	0.0828884	0.504379	0.912173	UGX2	VIN13_2029	0.0312327	0.1895	-1.16237	HYPOTHETICAL PROTEIN	VIN13_0873	0.0594814	0.190137	-0.446641	GIR2	VIN13_0563	0.309151	0.925465	-0.366895	GCS1
VIN13_2133	0.0831095	0.504379	0.68508	SAM35	VIN13_0470	0.031243	0.1895	0.592372	VMA9	VIN13_0874	0.884459	0.947002	-0.015947	ENT5	VIN13_2208	0.263997	0.925465	-0.366842	SOL3
VIN13_5011	0.0831525	0.504379	-0.566634	MED1	VIN13_2341	0.0312466	0.1895	-0.46748	YIL067C	VIN13_0875	0.00677866	0.0431894	-0.523852	CPR1	VIN13_4006	0.462468	0.925465	-0.366825	KAR1
VIN13_4492	0.0834142	0.504665	0.442063	RUP1	VIN13_0866	0.0312747	0.1895	-0.535309	MKC7	VIN13_0876	0.574813	0.771977	-0.146817	RPA14	VIN13_4847	0.316619	0.925465	-0.366718	VPS30
VIN13_3597	0.0835281	0.504665	-0.542265	YMR010W	VIN13_2523	0.0313623	0.189524	-1.31605	PRM10	VIN13_0877	0.130874	0.314973	-0.224539	HOM2	VIN13_5095	0.245074	0.925465	-0.366699	YPR172W
VIN13_3672	0.0837021	0.504665	-1.16698	UTP15	VIN13_3346	0.0313788	0.189524	-0.569001	YLR312C	VIN13_0880	0.872573	0.942062	0.0431092	YDR161W	VIN13_2029	0.419849	0.925465	-0.365783	HYPOTHETICAL PROTEIN
VIN13_2332	0.0838138	0.504665	0.556038	YIL077C	VIN13_3207	0.0314335	0.189552	-0.398695	NHA1	VIN13_0881	0.403072	0.633698	0.149025	NBP2	VIN13_0283	0.304514	0.925465	-0.365674	CKS1
VIN13_2336	0.0838663	0.504665	0.445568	SPO22	VIN13_3196	0.0315595	0.189827	-0.445756	APC2	VIN13_0882	0.0647147	0.202369	-0.243406	CWC15	VIN13_2096	0.225044	0.925465	-0.365606	NCP1
VIN13_4220	0.0842504	0.505572	-0.574007	YNR062C	VIN13_4977	0.0315982	0.189827	-0.600911	ATH1	VIN13_0883	0.708178	0.852772	0.0593019	SEC1	VIN13_3046	0.242617	0.925465	-0.365382	FPS1
VIN13_1251	0.0844118	0.505572	-0.595952	YEL023C	VIN13_0341	0.0316766	0.189827	-0.409649	KTR4	VIN13_0886	0.0197931	0.0903859	-0.266049	TAF10	VIN13_4514	0.238577	0.925465	-0.36365	DDP1
VIN13_3209	0.0844199	0.505572	0.637572	RRN5	VIN13_4047	0.0316797	0.189827	-0.426151	EAF7	VIN13_0887	0.647705	0.816853	0.0617994	CDC37	VIN13_4286	0.226886	0.925465	-0.363585	COQ3
VIN13_3350	0.0845515	0.505572	0.725341	TAD3	VIN13_3173	0.0318819	0.190318	-0.483936	HRT3	VIN13_0890	0.013379	0.0680781	-0.987165	YDR170W-A	VIN13_1579	0.310041	0.925465	-0.363555	NIF3
VIN13_2169	0.0848245	0.505609	-0.497623	LSM12	VIN13_3774	0.031905	0.190318	0.392367	PFK2	VIN13_0891	0.00975053	0.0549202	-0.844003	YBR012W-B	VIN13_3770	0.288007	0.925465	-0.363155	RAD14
VIN13_0931	0.0848248	0.505609	0.532253	AHA1	VIN13_3211	0.0319125	0.190318	-0.567558	YLR143W	VIN13_0892	0.818819	0.91298	0.0717312	HSP42	VIN13_2223	0.198763	0.925465	-0.363092	OYE2
VIN13_5049	0.0851564	0.506788	-0.703356	YPR116W	VIN13_1521	0.0319626	0.190318	0.475687	PHO4	VIN13_0896	0.087429	0.244217	0.412747	RSM24	VIN13_2332	0.288418	0.925465	-0.363081	YIL077C
VIN13_1384	0.0853044	0.506871	-0.470525	SHO1	VIN13_3742	0.0322059	0.191186	-0.342701	ALD2	VIN13_0898	0.834828	0.921292	0.0209408	UBC1	VIN13_0533	0.24265	0.925465	-0.363051	AHC2
VIN13_3008	0.0856734	0.508266	-0.466036	DAD2	VIN13_4780	0.0322166	0.191186	-0.381359	DDC1	VIN13_0899	0.0207456	0.0934803	0.493217	SDH4	VIN13_2572	0.209438	0.925465	-0.363033	PEP8
VIN13_4335	0.0861133	0.50966	0.510342	NTG2	VIN13_3486	0.0323051	0.191186	-0.346462	NAB6	VIN13_0900	0.53778	0.744774	-0.150874	CSN9	VIN13_4848	0.24511	0.925465	-0.362885	DBP1
VIN13_0423	0.0861776	0.50966	-0.799807	CTP1	VIN13_3278	0.0323102	0.191186	-0.462939	ECM22	VIN13_0901	0.182885	0.38481	-0.583078	YDR179W-A	VIN13_2889	0.284571	0.925465	-0.362769	CSE4
VIN13_0992	0.0863782	0.510049	0.554713	INM2	VIN13_2299	0.0324387	0.191647	0.430476	RHO3	VIN13_0903	0.265766	0.494018	-0.146517	SAS4	VIN13_2598	0.319751	0.925465	-0.362514	PET130
VIN13_0367	0.0865839	0.510467	0.723564	SWC5	VIN13_3417	0.0328231	0.193615	-0.56518	CST9	VIN13_0904	0.440382	0.668217	0.0735851	CDC1	VIN13_4039	0.448121	0.925465	-0.361791	ALF1
VIN13_1603	0.0874968	0.515047	0.423072	IME4	VIN13_0849	0.0330328	0.194498	-0.46873	ECM18	VIN13_0905	0.794282	0.900451	0.0475707	PLP1	VIN13_2161	0.176462	0.925465	-0.361591	YHR113W
VIN13_3361	0.0876902	0.515384	-0.391925	MID2	VIN13_0514	0.033105	0.194498	-0.536189	CTR86	VIN13_0906	0.476305	0.698033	-0.43855	ATC1	VIN13_1095	0.424715	0.925465	-0.361503	DIT2
VIN13_0050	0.0882091	0.517283	0.508785	SYN8	VIN13_5094	0.0331269	0.194498	-0.392568	BSP1	VIN13_0907	0.81449	0.910351	0.0763364	YDR185C	VIN13_1700	0.299901	0.925465	-0.360656	YGL081W
VIN13_2641	0.0886355	0.517283	-0.404781	GEF1	VIN13_0520	0.0332917	0.195117	-0.571941	RAD18	VIN13_0909	0.148587	0.34093	-0.233095	CCT6	VIN13_1742	0.221664	0.925465	-0.360075	TRP5
VIN13_4491	0.0887511	0.517283	-0.802602	SIA1	VIN13_2626	0.0333875	0.195117	0.496622	ILV3	VIN13_0910	0.0692427	0.212129	0.191401	SLY1	VIN13_2107	0.36465	0.925465	-0.360049	CPR2
VIN13_1028	0.0888517	0.517283	-0.796331	YCG1	VIN13_0379	0.0334376	0.195117	-1.27562	GPX2	VIN13_0911	0.0544373	0.181295	-0.489353	RVB1	VIN13_3229	0.285	0.925465	-0.359013	APS1
VIN13_3205	0.0889929	0.517283	-1.01651	TIS11	VIN13_2640	0.0334384	0.195117	-0.401313	YJR039W	VIN13_0912	0.793313	0.899981	-0.0655903	HST4	VIN13_2680	0.298405	0.925465	-0.357816	CSN12
VIN13_0159	0.0890773	0.517283	-0.456031	ALK2	VIN13_4371	0.033663	0.196126	0.427101	RPB11	VIN13_0913	0.742391	0.872304	0.0410424	NUP42	VIN13_4479	0.297195	0.925465	-0.356823	CAT5
VIN13_4182	0.0891218	0.517283	-0.459591	YNR021W	VIN13_3586	0.0337385	0.196264	-0.493692	TRM12	VIN13_0916	0.937175	0.971462	-0.0122925	YDR196C	VIN13_0177	0.156102	0.925465	-0.355426	IPP1
VIN13_1154	0.0891805	0.517283	0.654071	YDR476C	VIN13_3748	0.0340347	0.197137	0.378584	YMR178W	VIN13_0918	0.13968	0.328349	-0.243309	RKM2	VIN13_4996	0.2934	0.925465	-0.355048	MAK3
VIN13_2116	0.0894895	0.517283	0.446293	HTD2	VIN13_3454	0.0340783	0.197137	0.567072	LSM3	VIN13_0919	0.376631	0.609783	0.100939	VPS64	VIN13_4021	0.225341	0.925465	-0.354051	YNL168C
VIN13_2658	0.0895414	0.517283	0.553681	CDC8	VIN13_4351	0.034127	0.197137	-0.39513	LAG2	VIN13_0920	0.248442	0.473205	-0.134055	SPC19	VIN13_4778	0.238193	0.925465	-0.353874	OXR1
VIN13_0830	0.0897287	0.517283	-0.798799	STE5	VIN13_4269	0.0341611	0.197137	-0.399869	MSN1	VIN13_0921	0.482254	0.702621	0.098788	RAV2	VIN13_3248	0.260703	0.925465	-0.353625	HCR1
VIN13_2428	0.0898315	0.517283	0.407308	YIR035C	VIN13_4512	0.0341961	0.197137	-0.586187	PNS1	VIN13_0922	0.574995	0.771977	0.0995513	COQ4	VIN13_0672	0.263304	0.925465	-0.352403	RPN6
VIN13_0527	0.0898745	0.517283	0.41957	SOL2	VIN13_5058	0.0342364	0.197137	0.652802	YPR127W	VIN13_0923	0.006562	0.0420238	0.380602	MSC2	VIN13_0335	0.23846	0.925465	-0.352028	MED8
VIN13_3276	0.0899266	0.517283	-0.551827	BUR2	VIN13_3717	0.0343188	0.197137	-0.473501	RPL13BP	VIN13_0925	0.857016	0.936203	-0.0246609	UME6	VIN13_0875	0.378144	0.925465	-0.351473	CPR1
VIN13_4512	0.0901375	0.517533	0.722057	PNS1	VIN13_1175	0.0343357	0.197137	-0.414388	SEC20	VIN13_0931	0.89952	0.956012	0.0178124	AHA1	VIN13_3625	0.275342	0.925465	-0.351305	SUB1
VIN13_0068	0.0903356	0.517533	0.688417	PAU5	VIN13_0416	0.0343931	0.197137	-0.676247	YBR284W	VIN13_0934	0.446517	0.674139	-0.838372	SPR28	VIN13_1773	0.243329	0.925465	-0.351155	SEC9
VIN13_1441	0.0903802	0.517533	0.450241	YER182W	VIN13_0605	0.0344092	0.197137	0.604682	YDL177C	VIN13_0935	0.0439704	0.156917	0.370884	MFB1	VIN13_3596	0.305795	0.925465	-0.350575	ADI1
VIN13_3133	0.0908167	0.519246	0.550016	SPT8	VIN13_2430	0.0345861	0.19718	-1.53053	HYPOTHETICAL PROTEIN	VIN13_0936	0.683065	0.838972	0.0522397	GTB1	VIN13_2090	0.331369	0.925465	-0.35032	BRL1
VIN13_4609	0.0912771	0.519853	-0.482353	CAF20	VIN13_2560	0.0346364	0.19718	0.387328	YJL068C	VIN13_0937	0.483311	0.703339	-0.213707	YDR222W	VIN13_4941	0.239784	0.925465	-0.350057	YPL014W
VIN13_0560	0.0912954	0.519853	0.528266	PTP1	VIN13_3085	0.0346429	0.19718	-0.705365	YLR003C	VIN13_0938	0.0236221	0.101899	0.656121	CRF1	VIN13_1062	0.266425	0.925465	-0.349787	YPR1
VIN13_2632	0.0915433	0.519853	0.560766	BNA1	VIN13_1242	0.0347315	0.19718	-0.492544	HYP2	VIN13_0939	2.99733e-06	0.000101909	-0.454332	HTB1	VIN13_1368	0.233409	0.925465	-0.349309	PRS2
VIN13_3952	0.0915705	0.519853	-0.845301	NRD1	VIN13_1178	0.0347736	0.19718	0.411605	SAM2	VIN13_0940	0.0522069	0.176063	-0.350301	ADK1	VIN13_0840	0.398748	0.925465	-0.348347	YDR115W
VIN13_4586	0.0919757	0.519853	-1.01683	YOR251C	VIN13_0662	0.034774	0.19718	-0.512132	MSS2	VIN13_0943	0.326583	0.558972	-0.185303	IVY1	VIN13_0943	0.340622	0.925465	-0.34732	IVY1
VIN13_0985	0.0919896	0.519853	-0.41047	RRP45	VIN13_1072	0.0347811	0.19718	0.409542	LSM6	VIN13_0944	0.110728	0.282687	0.233793	COX20	VIN13_1699	0.197002	0.925465	-0.347056	YGL082W
VIN13_2293	0.0919973	0.519853	0.589077	AYR1	VIN13_2351	0.0349523	0.197697	0.428087	RHR2	VIN13_0945	0.0135625	0.0686386	-0.456511	HEM1	VIN13_4732	0.285074	0.925465	-0.347007	RBD2
VIN13_4096	0.0920581	0.519853	-0.570635	TPM1	VIN13_0850	0.0349767	0.197697	0.433537	SWF1	VIN13_0946	0.324221	0.556743	-0.171662	RTN1	VIN13_1729	0.428248	0.925465	-0.346052	RNA15
VIN13_2104	0.0922282	0.519853	0.463732	SMF2	VIN13_0948	0.0352105	0.198392	-0.662876	PRP42	VIN13_0947	0.532744	0.742389	-0.255262	LYS4	VIN13_1421	0.226193	0.925465	-0.344957	SPT2
VIN13_2152	0.0922962	0.519853	0.504668	GRE3	VIN13_0945	0.0353087	0.198392	0.471936	HEM1	VIN13_0948	0.00550891	0.0365956	0.456156	PRP42	VIN13_1705	0.299278	0.925465	-0.344645	MPS2
VIN13_3775	0.0924443	0.519913	0.948604	YMR206W	VIN13_0548	0.035315	0.198392	-0.570902	YCR100C	VIN13_0949	0.000333524	0.00472493	-0.405383	FMN1	VIN13_4780	0.250711	0.925465	-0.344122	DDC1
VIN13_4904	0.0927234	0.520142	0.420006	LGE1	VIN13_2317	0.0353168	0.198392	-0.533865	FYV10	VIN13_0950	0.0284819	0.115409	0.509273	MRPL7	VIN13_0024	0.340741	0.925465	-0.344103	CLN3
VIN13_4133	0.0927598	0.520142	0.431077	IDH1	VIN13_0191	0.0353907	0.198392	-0.460923	ETR1	VIN13_0951	0.330269	0.563763	0.0783764	SEC26	VIN13_1764	0.270431	0.925465	-0.343888	ERP6
VIN13_2858	0.0930438	0.520774	0.680826	CYT2	VIN13_4771	0.0354141	0.198392	-0.334873	HRR25	VIN13_0952	0.129154	0.311836	-0.19005	YDR239C	VIN13_1438	0.244017	0.925465	-0.343718	PDA1
VIN13_3658	0.0931477	0.520774	-1.3302	VPS20	VIN13_2097	0.0355238	0.198515	0.562723	DOG2	VIN13_0954	0.579075	0.774346	0.0741769	AMD2	VIN13_2611	0.247454	0.925465	-0.342906	PRE3
VIN13_2562	0.0934301	0.521583	0.668406	MRPL8	VIN13_4116	0.0355951	0.198515	-0.352313	OCA2	VIN13_0955	0.913049	0.962459	-0.0225763	PRP28	VIN13_1097	0.32148	0.925465	-0.342612	RPB7
VIN13_3742	0.0937124	0.522057	0.547757	ALD2	VIN13_2849	0.0357126	0.198515	-0.537807	CWP1	VIN13_0956	0.295545	0.525851	0.182204	PEX5	VIN13_0388	0.439689	0.925465	-0.342273	TRS20
VIN13_4919	0.0938382	0.522057	-0.352984	EGD1	VIN13_0750	0.0357636	0.198515	-0.600097	MAF1	VIN13_0958	0.305406	0.536	-0.190245	TRS23	VIN13_1020	0.441224	0.925465	-0.342083	HIM1
VIN13_2979	0.0939288	0.522057	0.4157	YKR051W	VIN13_4546	0.0358	0.198515	0.497706	DED1	VIN13_0960	0.148821	0.341079	-0.213832	YDR248C	VIN13_5084	0.242989	0.925465	-0.342029	GPH1
VIN13_5033	0.0942439	0.522082	0.383446	YPR098C	VIN13_5053	0.0358353	0.198515	-0.68333	CLB5	VIN13_0961	0.780323	0.89412	0.0714022	YDR249C	VIN13_1855	0.233943	0.925465	-0.341838	YGR111W
VIN13_2416	0.0943878	0.522082	-0.473501	DAL81	VIN13_3437	0.0358461	0.198515	-0.510884	URA4	VIN13_0963	0.252278	0.478215	-0.252192	BTT1	VIN13_0558	0.261382	0.925465	-0.341792	YDL233W
VIN13_3533	0.0946387	0.522082	0.503991	SMA2	VIN13_2972	0.0359368	0.198515	0.666816	YKR043C	VIN13_0964	0.00377415	0.0281181	1.45375	MET32	VIN13_2202	0.413444	0.925465	-0.341177	REC104
VIN13_0986	0.0947481	0.522082	-1.31857	PHM6	VIN13_1627	0.0359445	0.198515	-0.878722	SUT1	VIN13_0965	0.031499	0.124531	0.520738	CHL4	VIN13_4126	0.237653	0.925465	-0.340974	YNL045W
VIN13_3948	0.0948887	0.522082	-0.390644	GIS2	VIN13_1289	0.0359602	0.198515	0.53223	SPC25	VIN13_0966	0.00284569	0.0231227	0.719596	RMD5	VIN13_2628	0.344525	0.925465	-0.340856	TES1
VIN13_0998	0.0949006	0.522082	0.361345	DPL1	VIN13_4833	0.0360577	0.198764	-0.562021	GIP3	VIN13_0967	7.39556e-08	4.39102e-06	1.94634	CTA1	VIN13_2442	0.509509	0.928975	-0.340598	YJL213W
VIN13_1909	0.0950529	0.522082	-0.946024	YIP1	VIN13_2102	0.0362189	0.199293	-0.479505	YHK8	VIN13_0969	0.995304	0.996904	0.00225904	HSP78	VIN13_1101	0.282375	0.925465	-0.338707	ADE8
VIN13_1002	0.0951482	0.522082	0.539789	ATP5	VIN13_4163	0.0362591	0.199293	-0.456466	CIT1	VIN13_0970	0.0173896	0.082014	0.445001	YAP6	VIN13_4536	0.519377	0.93054	-0.338348	SPR1
VIN13_4308	0.0951748	0.522082	0.865155	EMI5	VIN13_2683	0.0364136	0.199786	-0.420697	BIR1	VIN13_0971	0.609359	0.793062	-0.0952192	SWM1	VIN13_1233	0.274786	0.925465	-0.338031	GLY1
VIN13_2810	0.0954622	0.522257	0.501371	AVT3	VIN13_4998	0.0365113	0.199786	-0.453713	SEC8	VIN13_0972	0.000183105	0.00304361	-0.609335	EXG2	VIN13_3041	0.235681	0.925465	-0.337978	COF1
VIN13_0226	0.0955198	0.522257	-0.660509	ECM2	VIN13_2965	0.0365481	0.199786	-0.398755	DID2	VIN13_0973	0.539079	0.745344	0.0912579	YDR262W	VIN13_0185	0.346401	0.925465	-0.337962	GAL1
VIN13_4370	0.0956206	0.522257	-0.410763	TOP1	VIN13_0162	0.0365598	0.199786	0.397769	LDB7	VIN13_0976	0.250949	0.477148	0.198465	PEX10	VIN13_2814	0.237465	0.925465	-0.336973	MRP8
VIN13_1104	0.0959136	0.523102	0.417748	DFM1	VIN13_3778	0.0367561	0.200296	0.45793	YMR209C	VIN13_0978	0.0979336	0.263315	-0.275273	CIA1	VIN13_3766	0.315762	0.925465	-0.335942	VTI1
VIN13_0190	0.0961887	0.523447	-0.377685	OLA1	VIN13_2226	0.0367588	0.200296	0.338766	GND1	VIN13_0979	0.00317927	0.0249799	0.49832	MSW1	VIN13_2577	0.28431	0.925465	-0.335674	UBX6
VIN13_1127	0.0962619	0.523447	-0.460136	DOT1	VIN13_0215	0.0368346	0.200395	-0.454535	YBR053C	VIN13_0981	0.445307	0.672909	-0.268119	DON1	VIN13_0759	0.510909	0.930411	-0.33552	YDR018C
VIN13_3291	0.0964713	0.523447	-0.687067	CDD1	VIN13_2093	0.0368827	0.200395	-0.355534	MSC7	VIN13_0982	0.652651	0.819099	0.0680608	BSC2	VIN13_1497	0.399496	0.925465	-0.335399	FAR7
VIN13_0113	0.0965423	0.523447	0.57877	PRX1	VIN13_2318	0.0369747	0.200402	-0.89522	YIL096C	VIN13_0983	0.110908	0.282944	-0.246176	MTH1	VIN13_0092	0.263098	0.925465	-0.33539	MAP2
VIN13_4678	0.0966683	0.523447	0.613029	HAP5	VIN13_4887	0.0370265	0.200402	0.369386	GCR1	VIN13_0985	1.43988e-05	0.000381925	-0.725474	RRP45	VIN13_4563	0.499539	0.926541	-0.335277	YOR223W
VIN13_5007	0.0968223	0.523532	0.467338	UBA3	VIN13_3350	0.0370428	0.200402	0.439152	TAD3	VIN13_0986	0.271266	0.500503	-0.642449	PHM6	VIN13_3061	0.205962	0.925465	-0.335062	HSP104
VIN13_3747	0.0971169	0.524376	-0.405479	MMT1	VIN13_4282	0.0371769	0.20084	-1.02848	IZH4	VIN13_0987	0.0555998	0.183325	0.397796	YDR282C	VIN13_1221	0.379229	0.925465	-0.335061	PCM1
VIN13_4790	0.0975923	0.524508	-0.608318	RTT10	VIN13_0784	0.0373016	0.201227	-0.343305	YDR049W	VIN13_0989	0.661248	0.825457	0.0765823	DPP1	VIN13_0264	0.291526	0.925465	-0.334547	YSA1
VIN13_4605	0.0977068	0.524508	-0.956977	YTM1	VIN13_4484	0.0374197	0.201456	0.378688	ORT1	VIN13_0991	0.367516	0.603042	0.244774	YDR286C	VIN13_4202	0.29137	0.925465	-0.334404	AGA1
VIN13_3924	0.0977095	0.524508	0.396313	WSC2	VIN13_2581	0.0374505	0.201456	-0.344592	GYP6	VIN13_0992	0.440988	0.668272	-0.125803	INM2	VIN13_4753	0.415598	0.925465	-0.334284	GRE1
VIN13_1971	0.097798	0.524508	-0.916841	BRF1	VIN13_2577	0.0375711	0.201818	-0.46551	UBX6	VIN13_0993	0.222338	0.436048	0.260018	NSE3	VIN13_4350	0.350584	0.925465	-0.334125	MIM1
VIN13_5046	0.097892	0.524508	0.572208	PIS1	VIN13_1299	0.0377155	0.202051	-0.509076	MIG3	VIN13_0994	0.267991	0.49692	0.142845	RTT103	VIN13_2016	0.679296	0.960289	-0.333529	YDR542W
VIN13_0642	0.0979728	0.524508	-0.439371	LYS21	VIN13_4468	0.0377213	0.202051	-0.469827	CEX1	VIN13_0996	0.655079	0.820494	0.0653598	SRP101	VIN13_1660	0.65346	0.959872	-0.33257	SCS3
VIN13_2813	0.0982217	0.525097	-1.02181	LTV1	VIN13_2807	0.0379954	0.202824	-0.568234	MCR1	VIN13_0998	0.10598	0.275064	-0.187896	DPL1	VIN13_3371	0.334016	0.925465	-0.331865	YLR346C
VIN13_0451	0.098496	0.525821	0.498009	YCL033C	VIN13_1581	0.0380126	0.202824	-0.440414	MDM34	VIN13_1000	0.377724	0.61076	0.229294	MHR1	VIN13_1539	0.255294	0.925465	-0.331735	HXK1
VIN13_2343	0.0986874	0.526101	0.481169	FIS1	VIN13_1214	0.0380298	0.202824	0.453214	HPA3	VIN13_1001	0.000107169	0.00200756	-0.757196	SUR2	VIN13_3414	0.307466	0.925465	-0.331525	CCW14
VIN13_1233	0.0990146	0.527103	0.746379	GLY1	VIN13_3973	0.0381051	0.202824	-0.461121	CNM67	VIN13_1002	0.0983219	0.263791	0.286897	ATP5	VIN13_0187	0.32936	0.925465	-0.330868	POA1
VIN13_2756	0.0999559	0.530998	0.431941	TRP3	VIN13_3999	0.0381332	0.202824	-0.781133	YNL195C	VIN13_1004	0.792921	0.899981	-0.0634766	PRO1	VIN13_1891	0.464618	0.925465	-0.330788	YGR153W
VIN13_3235	0.100027	0.530998	0.530205	YLR177W	VIN13_4473	0.0382921	0.203207	-0.308023	RPT5	VIN13_1005	0.734964	0.865753	0.0349413	CFT1	VIN13_3846	0.303089	0.925465	-0.32984	YKU70
VIN13_3871	0.100295	0.531674	-0.77765	YMR310C	VIN13_2294	0.0383126	0.203207	0.51502	SIM1	VIN13_1006	0.559151	0.760679	0.120959	RSC3	VIN13_1774	0.254482	0.925465	-0.329709	NMA2
VIN13_2109	0.100562	0.531716	-0.459341	VMA22	VIN13_3744	0.038442	0.203608	-0.331382	HOT1	VIN13_1007	0.0441874	0.157541	-0.184429	CPR5	VIN13_0141	0.470414	0.925465	-0.329418	SHE1
VIN13_1739	0.100584	0.531716	-2.39588	CGR1	VIN13_5057	0.0386063	0.203724	0.433642	YLH47	VIN13_1008	0.0343985	0.132903	-0.326012	HNT2	VIN13_4364	0.310225	0.925465	-0.329347	HTZ1
VIN13_2903	0.100776	0.531815	-0.705531	YKL033W	VIN13_1877	0.0386343	0.203724	-0.444711	LSB1	VIN13_1009	0.423557	0.652699	0.17934	YDR306C	VIN13_3264	0.388123	0.925465	-0.327958	TUB4
VIN13_0019	0.100883	0.531815	0.432361	YAL044W-A	VIN13_3673	0.0386885	0.203724	-0.82034	CTF13	VIN13_1010	0.000978069	0.0109193	0.516217	YDR307W	VIN13_2980	0.249918	0.925465	-0.327652	MRS4
VIN13_0224	0.101252	0.533014	0.630828	YBR062C	VIN13_0355	0.0387095	0.203724	-0.48542	YBP1	VIN13_1011	0.63352	0.80921	-0.0851958	SRB7	VIN13_4812	0.352886	0.925465	-0.327529	PET20
VIN13_1246	0.101636	0.533128	-0.518783	BUD16	VIN13_3435	0.0387328	0.203724	-0.369747	CDC73	VIN13_1012	0.364139	0.600212	0.169791	GIC2	VIN13_1104	0.322696	0.925465	-0.327099	DFM1
VIN13_0645	0.101818	0.533128	-0.657544	PCL2	VIN13_3543	0.0389605	0.204163	-0.434965	SPC2	VIN13_1014	0.0904135	0.250665	0.206215	TFB1	VIN13_2360	0.302178	0.925465	-0.326188	CBR1
VIN13_0339	0.101955	0.533128	0.60561	YBR197C	VIN13_2027	0.0390011	0.204163	-0.336505	GOS1	VIN13_1015	0.350731	0.58647	0.31277	SSF2	VIN13_4508	0.381458	0.925465	-0.32561	NFI1
VIN13_3969	0.102105	0.533128	-0.601981	PDR16	VIN13_4898	0.0390702	0.204163	-0.431626	TIM50	VIN13_1016	0.00100824	0.0111563	0.465189	PIB1	VIN13_1474	0.597188	0.950637	-0.325427	PAU5
VIN13_2326	0.102125	0.533128	0.675919	YIL087C	VIN13_2081	0.039085	0.204163	-0.290558	RPN1	VIN13_1018	0.0941287	0.257152	-0.293034	IPK1	VIN13_0921	0.275045	0.925465	-0.325075	RAV2
VIN13_3319	0.102154	0.533128	-0.43011	YSH1	VIN13_2049	0.0390858	0.204163	-0.455163	YAP3	VIN13_1019	0.00272689	0.0226132	0.741255	OMS1	VIN13_2172	0.494633	0.926541	-0.324605	NDT80
VIN13_2380	0.102259	0.533128	-1.25029	FAF1	VIN13_4090	0.039193	0.204441	-0.382567	MKT1	VIN13_1021	0.53748	0.744774	-0.127594	MCM21	VIN13_1254	0.284722	0.925465	-0.324531	YEL020C
VIN13_3624	0.102777	0.534317	-0.408285	CCS1	VIN13_4728	0.0393838	0.204792	1.0763	ICY2	VIN13_1023	3.29678e-07	1.58076e-05	-1.0343	DAD4	VIN13_4397	0.299037	0.925465	-0.324159	AHC1
VIN13_0301	0.102806	0.534317	-0.737751	RPB5	VIN13_2201	0.039421	0.204792	-0.504218	LIN1	VIN13_1024	0.150913	0.343735	-0.437151	ASP1	VIN13_0004	0.427648	0.925465	-0.323495	FLO9
VIN13_1761	0.102984	0.534317	-0.890332	COG7	VIN13_3137	0.039472	0.204792	0.405602	REX2	VIN13_1027	0.287171	0.516917	-0.623832	UTP4	VIN13_4751	0.251106	0.925465	-0.323426	YPL225W
VIN13_0522	0.103625	0.534317	0.456663	ATG15	VIN13_1675	0.0394767	0.204792	0.462101	YGL108C	VIN13_1028	0.548805	0.752706	0.118537	YCG1	VIN13_1957	0.373441	0.925465	-0.32321	BNS1
VIN13_3546	0.103814	0.534317	0.416018	SUR7	VIN13_2706	0.0396453	0.205386	-0.442395	RSM7	VIN13_1030	0.00117255	0.0124583	-0.306161	SKP1	VIN13_1267	0.322472	0.925465	-0.322696	VAB2
VIN13_3989	0.104415	0.534317	0.616266	YNL208W	VIN13_3820	0.0398135	0.205975	-0.511172	YMR258C	VIN13_1032	0.00212371	0.018777	0.505972	UBX5	VIN13_0630	0.364126	0.925465	-0.322691	YDL144C
VIN13_1085	0.104447	0.534317	-0.878481	UBA2	VIN13_4350	0.0399427	0.206362	0.501938	MIM1	VIN13_1033	0.280996	0.510893	0.186941	GPI8	VIN13_2623	0.327478	0.925465	-0.322642	YJR012C
VIN13_1930	0.104642	0.534317	0.353237	SNG1	VIN13_3441	0.0400731	0.206753	-0.49508	SPP382	VIN13_1034	0.119442	0.297018	0.210437	IRC3	VIN13_3106	0.284302	0.925465	-0.322284	SNF7
VIN13_2650	0.104738	0.534317	0.483234	UTR1	VIN13_3122	0.0401395	0.206814	0.434595	TRX1	VIN13_1038	0.473379	0.695412	0.137548	YDR336W	VIN13_4653	0.25741	0.925465	-0.322084	SCD5
VIN13_3262	0.104847	0.534317	-0.446811	CLB4	VIN13_0209	0.0403206	0.207465	-0.455401	ZTA1	VIN13_1039	0.326182	0.558704	0.251439	MRPS28	VIN13_1285	0.260969	0.925465	-0.321409	HEM14
VIN13_2402	0.10489	0.534317	-0.489966	PRI1	VIN13_1014	0.0404257	0.207723	-0.439303	TFB1	VIN13_1040	0.389378	0.621808	-0.127085	YDR338C	VIN13_3489	0.30643	0.925465	-0.321399	TAF8
VIN13_4306	0.104965	0.534317	0.613783	YOL073C	VIN13_2630	0.0405065	0.207856	0.675071	LSM8	VIN13_1042	0.0370614	0.138291	-0.917609	HYPOTHETICAL PROTEIN	VIN13_3167	0.361864	0.925465	-0.321209	YLR091W
VIN13_0386	0.104969	0.534317	0.504419	MRPS5	VIN13_4394	0.0406599	0.208361	0.645251	HSP10	VIN13_1044	0.706613	0.851945	-0.0724762	SVF1	VIN13_1087	0.315296	0.925465	-0.32035	SPT3
VIN13_2466	0.105183	0.534317	-0.697523	PFD1	VIN13_4232	0.0408025	0.20881	-0.99602	DSF1	VIN13_1045	0.0211181	0.0943154	0.550049	MRP1	VIN13_0609	0.232374	0.925465	-0.319506	YDL173W
VIN13_0582	0.105263	0.534317	0.616106	HEM3	VIN13_5075	0.0409959	0.209516	-0.464559	NCE102	VIN13_1046	0.0857692	0.241004	-0.221686	YDR348C	VIN13_4758	0.27732	0.925465	-0.319152	SAR1
VIN13_1600	0.105306	0.534317	0.35906	DSD1	VIN13_2879	0.0414083	0.21106	-0.575248	YKL061W	VIN13_1047	0.194023	0.400466	0.160369	YPS7	VIN13_4921	0.752011	0.978241	-0.3191	YPL034W
VIN13_2805	0.105411	0.534317	0.392808	GPM1	VIN13_2423	0.0414095	0.21106	-1.04093	DCG1	VIN13_1050	0.253418	0.479405	-0.154439	YDR352W	VIN13_4446	0.393307	0.925465	-0.318663	LPX1
VIN13_2837	0.105748	0.534317	-0.607318	KTI12	VIN13_0109	0.0415512	0.211498	0.402199	AST1	VIN13_1051	0.00162961	0.0155876	-0.343625	TRR1	VIN13_0566	0.264797	0.925465	-0.31863	HBT1
VIN13_2611	0.105883	0.534317	0.468841	PRE3	VIN13_2574	0.0416118	0.211522	-0.364232	IRC8	VIN13_1052	0.142951	0.333107	-0.290616	TRP4	VIN13_1978	0.335166	0.925465	-0.318216	PUP2
VIN13_2155	0.105943	0.534317	-0.40737	CDC12	VIN13_4085	0.0418155	0.211945	-0.528438	YNL092W	VIN13_1054	0.518398	0.730563	0.171105	GGA1	VIN13_5046	0.340682	0.925465	-0.317959	PIS1
VIN13_1614	0.106274	0.534317	-0.385904	MPT5	VIN13_3841	0.0419154	0.211945	-0.531884	YMR279C	VIN13_1056	0.18745	0.392533	0.353518	BCP1	VIN13_1737	0.414281	0.925465	-0.317498	MIG1
VIN13_3450	0.106285	0.534317	-0.831329	TSR2	VIN13_3483	0.0419281	0.211945	-0.475572	NDI1	VIN13_1058	0.0998054	0.266243	0.252817	ESC2	VIN13_2231	0.285266	0.925465	-0.317208	GPI16
VIN13_1211	0.106437	0.534317	0.684625	RMD6	VIN13_0827	0.0419702	0.211945	-0.379427	BMH2	VIN13_1059	0.304389	0.534739	-0.125509	CDC40	VIN13_0688	0.325799	0.925465	-0.317153	RXT3
VIN13_3156	0.106605	0.534317	0.62256	EMP46	VIN13_3476	0.0419749	0.211945	-0.672597	MSC1	VIN13_1061	0.878366	0.94372	0.0240593	YDR367W	VIN13_4312	0.316302	0.925465	-0.317147	RTG1
VIN13_1564	0.106689	0.534317	0.623581	HAP2	VIN13_2974	0.0420817	0.212202	-0.466167	YKR045C	VIN13_1062	0.000309995	0.00449373	-0.609568	YPR1	VIN13_4695	0.512798	0.93054	-0.316444	YOR378W
VIN13_1738	0.107023	0.534317	-0.375971	RPL24AP	VIN13_0863	0.04214	0.212213	-0.455234	DOP1	VIN13_1067	0.75136	0.878152	-0.0473775	FRQ1	VIN13_0619	0.334293	0.925465	-0.316202	STE7
VIN13_2585	0.107068	0.534317	-0.338101	NUP192	VIN13_0104	0.0424319	0.212743	-0.517369	ATG8	VIN13_1068	0.822122	0.914284	0.191019	YDR374C	VIN13_3396	0.586217	0.950637	-0.315333	HYPOTHETICAL PROTEIN
VIN13_2232	0.107209	0.534317	0.602541	PTH1	VIN13_0417	0.042454	0.212743	-0.573834	YBR285W	VIN13_1070	0.74723	0.876338	0.038444	ARH1	VIN13_4792	0.30296	0.925465	-0.315295	TCO89
VIN13_0705	0.107266	0.534317	0.503034	MCH1	VIN13_0875	0.0424592	0.212743	0.603389	CPR1	VIN13_1071	0.0754234	0.223521	0.197906	ATP17	VIN13_5033	0.270432	0.925465	-0.314461	YPR098C
VIN13_2280	0.107313	0.534317	-0.986929	REV7	VIN13_3751	0.0424699	0.212743	-0.361103	YMR181C	VIN13_1072	2.28202e-05	0.000557827	-0.48861	LSM6	VIN13_3358	0.277246	0.925465	-0.314361	NMA1
VIN13_2773	0.107393	0.534317	-0.97575	CNB1	VIN13_3550	0.0425958	0.213083	-0.405181	GSF2	VIN13_1074	1.43721e-53	5.37517e-50	7.94276	ARO10	VIN13_3987	0.766394	0.979397	-0.314345	MER1
VIN13_0901	0.107421	0.534317	-1.77636	YDR179W-A	VIN13_2461	0.0426623	0.213083	-0.586079	YJL185C	VIN13_1075	0.0496552	0.169754	-0.26793	YRA1	VIN13_2931	0.369979	0.925465	-0.314116	DID4
VIN13_4999	0.107476	0.534317	-0.756207	TFB4	VIN13_0358	0.0427176	0.213083	0.320921	YBR220C	VIN13_1076	0.690684	0.844446	-0.075013	RPP2BP	VIN13_0964	0.40736	0.925465	-0.313625	MET32
VIN13_2929	0.107548	0.534317	-0.357551	AUR1	VIN13_0287	0.0427629	0.213083	-0.430637	YBR139W	VIN13_1077	0.000169885	0.00290123	-0.609191	NKP1	VIN13_0922	0.270485	0.925465	-0.313197	COQ4
VIN13_4517	0.107621	0.534317	-0.495834	SWT1	VIN13_2589	0.042906	0.213515	0.545109	TAD2	VIN13_1078	0.000484115	0.00639437	0.610364	ATO3	VIN13_5040	0.319673	0.925465	-0.312863	YTH1
VIN13_4857	0.107762	0.534317	0.559043	YPL109C	VIN13_2902	0.0430018	0.213711	-0.459644	YKL033W-A	VIN13_1079	0.703196	0.851104	0.0759231	EFT1	VIN13_4201	0.483154	0.925465	-0.312819	MVD1
VIN13_4006	0.107777	0.534317	-0.537806	KAR1	VIN13_1034	0.043083	0.213834	-0.430571	IRC3	VIN13_1081	0.345029	0.579178	0.111157	MUS81	VIN13_3826	0.363077	0.925465	-0.312287	CUE1
VIN13_2368	0.107872	0.534317	-0.674546	CKA1	VIN13_1783	0.043641	0.216253	0.76545	YGR021W	VIN13_1082	0.770716	0.888692	0.0474703	YDR387C	VIN13_4429	0.393856	0.925465	-0.312103	YNG1
VIN13_4412	0.108316	0.534317	0.497348	CUE5	VIN13_4214	0.0436878	0.216253	-0.553282	BIO5	VIN13_1085	0.3711	0.604362	0.138911	UBA2	VIN13_0049	0.355824	0.925465	-0.312089	NTG1
VIN13_4212	0.108557	0.534317	-1.07677	ESF2	VIN13_3758	0.0437416	0.216253	-0.480945	MRPS17	VIN13_1086	0.710544	0.852772	0.0661732	YDR391C	VIN13_4296	0.30915	0.925465	-0.311752	ADH1
VIN13_3238	0.108631	0.534317	0.471458	SAM1	VIN13_1338	0.043865	0.216486	-0.69525	YER067W	VIN13_1087	0.412146	0.642229	-0.102602	SPT3	VIN13_3936	0.448612	0.925465	-0.311655	ALP1
VIN13_0313	0.108721	0.534317	-0.37819	TYR1	VIN13_3691	0.0439032	0.216486	0.431638	FOL3	VIN13_1089	0.446108	0.673847	0.0725661	RPT3	VIN13_3155	0.322854	0.925465	-0.310774	SIC1
VIN13_0759	0.108934	0.534317	0.746919	YDR018C	VIN13_4553	0.0440123	0.216742	-0.453669	STE4	VIN13_1090	0.779296	0.893491	-0.118796	SXM1	VIN13_5025	0.308859	0.925465	-0.310627	SUA7
VIN13_3203	0.108967	0.534317	-0.394302	PDC5	VIN13_3768	0.044091	0.216834	0.652058	CLN1	VIN13_1091	0.14053	0.329725	-0.266291	NCB2	VIN13_2481	0.35927	0.925465	-0.310462	YJL161W
VIN13_3391	0.109136	0.534317	-0.554406	SUR4	VIN13_1429	0.0441454	0.216834	-0.307819	RPH1	VIN13_1092	0.0820479	0.234422	-0.75193	UTP5	VIN13_3171	0.312779	0.925465	-0.309161	IOC2
VIN13_1124	0.109243	0.534317	0.474032	GPI19	VIN13_1695	0.0442853	0.217239	-0.59093	MAD1	VIN13_1093	0.058663	0.18865	-0.599939	HPT1	VIN13_0343	0.32024	0.925465	-0.309105	DER1
VIN13_2730	0.109343	0.534317	-0.458368	YJR141W	VIN13_2216	0.0444022	0.217251	-0.539584	ATG7	VIN13_1094	0.440594	0.668217	0.12652	URH1	VIN13_0830	0.357715	0.925465	-0.308734	STE5
VIN13_2517	0.109385	0.534317	0.719419	NCA3	VIN13_1894	0.044413	0.217251	0.416312	PTI1	VIN13_1095	0.540356	0.745908	-0.306437	DIT2	VIN13_4408	0.319446	0.925465	-0.308559	CYC2
VIN13_1627	0.109504	0.534317	0.585966	SUT1	VIN13_2592	0.0446883	0.217251	-0.470671	BET4	VIN13_1096	0.519398	0.730575	-0.240337	DIT1	VIN13_2471	0.309488	0.925465	-0.308522	RFA3
VIN13_1719	0.110072	0.534317	-0.881608	RAD6	VIN13_4118	0.0447215	0.217251	-0.364981	VAC7	VIN13_1097	0.720039	0.85886	-0.0369236	RPB7	VIN13_1175	0.300705	0.925465	-0.308511	SEC20
VIN13_0529	0.110083	0.534317	0.434254	YCR076C	VIN13_3033	0.0447565	0.217251	0.398469	GTT2	VIN13_1098	0.615782	0.799384	-0.112585	MRP20	VIN13_0327	0.326327	0.925465	-0.307531	SMP1
VIN13_1732	0.110124	0.534317	0.3936	HEM2	VIN13_4545	0.044793	0.217251	0.475356	HIS3	VIN13_1101	0.011942	0.0634786	-0.280508	ADE8	VIN13_3051	0.39912	0.925465	-0.307231	ENT4
VIN13_2953	0.110465	0.534317	-0.408086	NTR2	VIN13_1116	0.044868	0.217251	-0.60473	RPN9	VIN13_1103	0.0138048	0.069302	-0.567305	STE14	VIN13_2660	0.363154	0.925465	-0.30688	CBF1
VIN13_2799	0.110508	0.534317	-0.438667	YKL161C	VIN13_0266	0.0448757	0.217251	-0.66696	RAD16	VIN13_1104	0.000169731	0.00290123	-0.534781	DFM1	VIN13_3674	0.519486	0.93054	-0.306807	SNO1
VIN13_2862	0.110612	0.534317	-0.590361	TEF4	VIN13_3708	0.0448927	0.217251	-0.607864	JLP2	VIN13_1105	0.507594	0.722059	-0.209703	RRP17	VIN13_2241	0.275576	0.925465	-0.306298	YHR199C
VIN13_0525	0.110821	0.534317	-1.17497	RSA4	VIN13_2002	0.0449261	0.217251	-0.459302	PXR1	VIN13_1106	0.500264	0.716552	0.172846	ERD1	VIN13_4567	0.29791	0.925465	-0.306253	YOR228C
VIN13_3547	0.110827	0.534317	-0.679276	GAL80	VIN13_3617	0.0449565	0.217251	-0.374227	RSF1	VIN13_1107	0.20939	0.418557	-0.107321	YDR415C	VIN13_0476	0.312209	0.925465	-0.305902	CDC10
VIN13_4911	0.111001	0.534317	0.342577	CAM1	VIN13_3399	0.0449761	0.217251	-0.375873	HYPOTHETICAL PROTEIN	VIN13_1109	0.12827	0.310504	-0.274994	RPL12BP	VIN13_2027	0.299438	0.925465	-0.305889	GOS1
VIN13_3706	0.111001	0.534317	-0.572447	YMR130W	VIN13_0127	0.0451165	0.217651	-0.337745	PSY4	VIN13_1110	0.342417	0.576604	0.158166	RAD30	VIN13_1442	0.375584	0.925465	-0.302818	FAU1
VIN13_3599	0.111016	0.534317	-0.413577	CLU1	VIN13_2046	0.0454008	0.218744	-1.19883	YHL012W	VIN13_1112	0.00198608	0.0180728	0.387973	ARO80	VIN13_1046	0.327277	0.925465	-0.302694	YDR348C
VIN13_0473	0.111123	0.534317	-0.903831	YCL002C	VIN13_3620	0.0454912	0.218901	-0.523591	YMR034C	VIN13_1113	0.872924	0.942062	0.0280755	SIP1	VIN13_1756	0.322608	0.925465	-0.302568	SCL1
VIN13_3346	0.111428	0.534317	0.724827	YLR312C	VIN13_1733	0.0455722	0.219013	-0.648847	YGL039W	VIN13_1114	0.60172	0.78973	0.103817	CAD1	VIN13_1877	0.336754	0.925465	-0.302498	LSB1
VIN13_1584	0.111528	0.534317	-0.391788	CLG1	VIN13_2353	0.0456396	0.219058	-0.35308	PCL7	VIN13_1115	0.135114	0.322133	0.286498	SNX41	VIN13_2108	0.359144	0.925465	-0.302371	MED6
VIN13_0940	0.111964	0.534317	-0.352836	ADK1	VIN13_1142	0.0457725	0.219418	-0.38349	TFB3	VIN13_1116	0.0050991	0.034864	0.283402	RPN9	VIN13_1159	0.282996	0.925465	-0.301837	PHO8
VIN13_1617	0.111968	0.534317	-0.452117	BUD13	VIN13_3724	0.0459076	0.219698	0.475233	IMP1	VIN13_1118	0.287776	0.517343	-0.191506	TIF35	VIN13_3133	0.358723	0.925465	-0.301504	SPT8
VIN13_1773	0.112282	0.534317	0.419247	SEC9	VIN13_2609	0.0459468	0.219698	0.515099	SYS1	VIN13_1120	0.194604	0.401293	0.273777	NPL3	VIN13_3791	0.324258	0.925465	-0.300932	FSH2
VIN13_0306	0.11231	0.534317	-0.582869	YBR159W	VIN13_4905	0.0460992	0.219848	-0.805546	LEE1	VIN13_1121	0.274952	0.503093	0.1253	GPI17	VIN13_4206	0.366484	0.925465	-0.300157	YNR048W
VIN13_3809	0.112532	0.534317	-0.600721	ZRC1	VIN13_3405	0.0461192	0.219848	-0.370439	CTF3	VIN13_1122	0.567996	0.766667	-0.168279	PPM1	VIN13_2482	0.409818	0.925465	-0.300118	YJL160C
VIN13_4078	0.112609	0.534317	0.366307	YNL100W	VIN13_3134	0.0461524	0.219848	0.840898	ERG3	VIN13_1124	0.494224	0.713391	-0.135515	GPI19	VIN13_2343	0.331989	0.925465	-0.299906	FIS1
VIN13_4292	0.112769	0.534317	-0.396587	MSH2	VIN13_3366	0.0462807	0.220176	-0.360701	RPP0	VIN13_1125	0.00237593	0.020657	0.475139	THI74	VIN13_3157	0.384312	0.925465	-0.299893	GAL2
VIN13_0520	0.112866	0.534317	-0.519671	RAD18	VIN13_3077	0.0463376	0.220176	-0.434022	MMM1	VIN13_1127	0.440387	0.668217	-0.173316	DOT1	VIN13_0127	0.317603	0.925465	-0.298447	PSY4
VIN13_4108	0.112955	0.534317	0.615119	SUN4	VIN13_2799	0.0464496	0.220195	-0.469095	YKL161C	VIN13_1128	0.0608152	0.193042	-0.412089	APT2	VIN13_3629	0.358331	0.925465	-0.297602	MCM1
VIN13_1295	0.112959	0.534317	0.378217	YAT2	VIN13_2887	0.0465586	0.220195	0.757242	SFK1	VIN13_1130	0.625613	0.805991	-0.0659012	YDR444W	VIN13_3109	0.235462	0.925465	-0.297295	ADE16
VIN13_1394	0.113028	0.534317	-0.346109	SAK1	VIN13_3615	0.0465666	0.220195	-0.411987	TAP42	VIN13_1132	0.593436	0.785051	-0.113189	ADA2	VIN13_3924	0.405719	0.925465	-0.297229	WSC2
VIN13_2722	0.113075	0.534317	-0.615324	XPT1	VIN13_1997	0.0465741	0.220195	-0.486858	RTT102	VIN13_1136	0.730891	0.864948	0.0838662	TSA2	VIN13_0909	0.357106	0.925465	-0.297177	CCT6
VIN13_4740	0.11329	0.534665	0.45464	YPL236C	VIN13_2870	0.0466779	0.22041	-0.572128	STB6	VIN13_1137	0.0180591	0.0845321	-0.380257	GUK1	VIN13_4477	0.304593	0.925465	-0.296191	LEO1
VIN13_3493	0.114249	0.538519	0.373781	COQ5	VIN13_0108	0.0468001	0.220712	-0.399509	RPS8AP	VIN13_1140	0.00312463	0.0246542	0.501938	HEH2	VIN13_3112	0.671343	0.960289	-0.295872	YLR031W
VIN13_5051	0.115011	0.541043	-0.407613	YPR118W	VIN13_0258	0.0469658	0.220947	1.05337	YMC2	VIN13_1141	0.288686	0.517587	0.126815	PFA5	VIN13_4677	0.374005	0.925465	-0.295799	SNX3
VIN13_2901	0.11507	0.541043	0.448106	TUL1	VIN13_0399	0.0470083	0.220947	-0.315713	TSC10	VIN13_1142	0.314416	0.544772	0.123036	TFB3	VIN13_0511	0.316429	0.925465	-0.294647	YCR051W
VIN13_2306	0.115576	0.542748	0.656816	COX5BP	VIN13_4332	0.0470475	0.220947	-0.460203	PSK2	VIN13_1143	0.686525	0.841589	0.088931	MRPL28	VIN13_1354	0.307439	0.925465	-0.294243	GET2
VIN13_2164	0.115779	0.543029	0.582034	COX23	VIN13_0632	0.0470832	0.220947	-0.339051	CRD1	VIN13_1144	0.127533	0.309765	-0.154957	STP1	VIN13_2979	0.328607	0.925465	-0.29383	YKR051W
VIN13_0538	0.115931	0.543067	0.310898	ABP1	VIN13_0360	0.0472168	0.220993	-0.315793	PCS60	VIN13_1146	0.970051	0.987575	-0.0165235	RMT2	VIN13_1493	0.361533	0.925465	-0.29371	RPN11
VIN13_0158	0.116261	0.543939	-0.435675	YBL010C	VIN13_3653	0.0473179	0.220993	-0.433143	ABF2	VIN13_1148	0.040655	0.148052	0.340953	TLG1	VIN13_0503	0.370701	0.925465	-0.293036	BUD5
VIN13_4681	0.116959	0.544857	-0.357341	PRT1	VIN13_4958	0.0473259	0.220993	-0.565994	HAL1	VIN13_1149	0.000163285	0.0028404	-0.530004	SDC1	VIN13_0454	0.302648	0.925465	-0.291458	HIS4
VIN13_1275	0.117303	0.544857	0.546838	FMP52	VIN13_2590	0.0473265	0.220993	0.562155	KAR2	VIN13_1153	0.584676	0.780125	0.0980383	JIP4	VIN13_1363	0.361213	0.925465	-0.290783	PUP3
VIN13_3813	0.117569	0.544857	-0.503021	RKR1	VIN13_3989	0.0475126	0.221589	0.400863	YNL208W	VIN13_1154	0.0011385	0.0121859	-0.570644	YDR476C	VIN13_3324	0.2835	0.925465	-0.290586	CTS1
VIN13_4571	0.117574	0.544857	-0.461264	MGE1	VIN13_5044	0.0477343	0.222349	-0.40287	DBF20	VIN13_1156	3.87792e-06	0.000127223	-1.18009	SNM1	VIN13_0983	0.387409	0.925465	-0.290506	MTH1
VIN13_2850	0.117706	0.544857	-0.379055	YJU2	VIN13_0338	0.0478939	0.222819	0.295516	PGI1	VIN13_1158	0.00475357	0.0328133	0.44347	DIG2	VIN13_0680	0.266204	0.925465	-0.290358	YDL086W
VIN13_4189	0.117766	0.544857	-0.398838	YNR029C	VIN13_2276	0.0481907	0.223742	-0.436795	TID3	VIN13_1159	0.465409	0.688268	0.0997011	PHO8	VIN13_4954	0.46766	0.925465	-0.290282	CIT3
VIN13_2267	0.117861	0.544857	0.58962	RRD1	VIN13_2466	0.0482105	0.223742	-0.710142	PFD1	VIN13_1160	0.000298874	0.00438348	-0.902933	CWC21	VIN13_1052	0.447426	0.925465	-0.290024	TRP4
VIN13_0918	0.117968	0.544857	-0.382162	RKM2	VIN13_3525	0.0482906	0.223839	-0.518326	HMG1	VIN13_1161	0.0994431	0.265655	0.183545	KRE2	VIN13_2806	0.275741	0.925465	-0.289949	YKL151C
VIN13_3964	0.118038	0.544857	0.526094	YTP1	VIN13_3754	0.0483848	0.223916	0.773743	ADD37	VIN13_1164	0.907428	0.959476	-0.0192965	VPS60	VIN13_0198	0.311166	0.925465	-0.2894	PDX3
VIN13_4391	0.118134	0.544857	-0.425231	PET127	VIN13_1306	0.0484255	0.223916	0.583832	EDC2	VIN13_1165	3.46841e-06	0.00011582	-0.796119	RIB3	VIN13_0712	0.278588	0.925465	-0.2893	NPC2
VIN13_5058	0.118296	0.544857	0.523556	YPR127W	VIN13_2120	0.048609	0.224321	-0.40551	PCL5	VIN13_1166	0.724325	0.860739	-0.0941415	PAC11	VIN13_2073	0.303625	0.925465	-0.288769	DED81
VIN13_2937	0.118391	0.544857	-0.637377	YKR005C	VIN13_1642	0.0486746	0.224321	-0.508265	YGL146C	VIN13_1167	0.893373	0.953138	-0.0155525	SLD5	VIN13_0516	0.35169	0.925465	-0.287276	YIH1
VIN13_2123	0.118394	0.544857	0.320209	QNS1	VIN13_2486	0.0486908	0.224321	-0.381304	SSY5	VIN13_1169	0.00197593	0.0180243	0.406918	PKH1	VIN13_0011	0.443558	0.925465	-0.287109	PEX22
VIN13_3437	0.118472	0.544857	-0.380077	URA4	VIN13_4634	0.0488507	0.224784	0.332478	MCH5	VIN13_1170	0.138853	0.327847	-0.464019	IZH1	VIN13_1874	0.395785	0.925465	-0.286428	PEX4
VIN13_0896	0.118684	0.544899	0.508193	RSM24	VIN13_1899	0.0489822	0.225116	-0.39787	RTS3	VIN13_1171	0.0033888	0.0261862	0.714326	RSM28	VIN13_0053	0.402368	0.925465	-0.285522	MDM10
VIN13_3923	0.11886	0.544899	0.379756	MRPL10	VIN13_3814	0.049154	0.225389	-0.602896	GAD1	VIN13_1173	0.879568	0.94474	-0.0756026	PUF6	VIN13_1437	0.272581	0.925465	-0.284767	BMH1
VIN13_3478	0.118913	0.544899	-0.371537	ERG13	VIN13_2344	0.0491606	0.225389	-0.550352	YIL064W	VIN13_1174	0.0300423	0.119785	-0.328361	ITR1	VIN13_3424	0.443586	0.925465	-0.284668	FLD1
VIN13_4290	0.119289	0.545959	-0.388175	YOL092W	VIN13_2072	0.0492659	0.225599	0.342871	ARG4	VIN13_1175	0.793379	0.899981	0.0374685	SEC20	VIN13_0314	0.394548	0.925465	-0.283593	POP7
VIN13_4905	0.119498	0.546254	0.619609	LEE1	VIN13_3652	0.049548	0.226572	-0.482037	TVP18	VIN13_1176	0.515274	0.728316	-0.120957	LCD1	VIN13_4655	0.264559	0.925465	-0.28356	VMA4
VIN13_1042	0.119735	0.546678	-0.586026	HYPOTHETICAL PROTEIN	VIN13_0804	0.0495981	0.226572	-0.327029	PAA1	VIN13_1177	0.00438835	0.0313214	0.737733	PLM2	VIN13_0899	0.314203	0.925465	-0.282847	SDH4
VIN13_1045	0.120157	0.547836	0.411314	MRP1	VIN13_1714	0.0497316	0.226655	0.38059	PUS2	VIN13_1178	0.405566	0.635982	-0.217241	SAM2	VIN13_1870	0.364902	0.925465	-0.28256	SYF2
VIN13_3634	0.120278	0.547836	-0.546267	FAR3	VIN13_4255	0.049736	0.226655	0.429108	MED7	VIN13_1179	0.09358	0.256215	0.354737	LPP1	VIN13_3292	0.361731	0.925465	-0.282223	ERF2
VIN13_0256	0.120576	0.547888	-1.18445	EXO84	VIN13_3393	0.049851	0.226697	0.395219	STP3	VIN13_1181	0.037645	0.139814	0.495318	YDR506C	VIN13_0227	0.32238	0.925465	-0.281169	TIP1
VIN13_4867	0.120673	0.547888	0.485559	MGR2	VIN13_0647	0.049865	0.226697	-0.51312	YDL124W	VIN13_1183	3.87729e-13	9.66738e-11	2.673	GNP1	VIN13_3655	0.364125	0.925465	-0.28108	YMR074C
VIN13_0015	0.120923	0.547888	0.395788	YAL049C	VIN13_4341	0.0499594	0.226854	-0.48821	YOL036W	VIN13_1184	0.00758878	0.0465279	-0.334133	SMT3	VIN13_0351	0.342372	0.925465	-0.280878	NGR1
VIN13_2314	0.120949	0.547888	0.580929	XBP1	VIN13_2164	0.05056	0.229081	0.836909	COX23	VIN13_1185	0.00322336	0.0251678	0.704454	GRX2	VIN13_4440	0.4884	0.926541	-0.278912	RTS2
VIN13_2812	0.121152	0.547888	-0.487924	RPC25	VIN13_3531	0.0505982	0.229081	-0.415275	ITT1	VIN13_1186	0.0238177	0.102154	-0.692382	YDR514C	VIN13_3402	0.380218	0.925465	-0.278192	HYPOTHETICAL PROTEIN
VIN13_4625	0.121158	0.547888	-0.752611	YOR296W	VIN13_2274	0.0506313	0.229081	-0.428318	ECM37	VIN13_1189	0.233569	0.452382	-0.195339	GRH1	VIN13_0713	0.376127	0.925465	-0.277839	FAD1
VIN13_3331	0.121683	0.548936	-0.450503	GSP1	VIN13_2022	0.0507417	0.229236	0.974698	MUP3	VIN13_1190	0.00537819	0.0360474	-0.431423	EUG1	VIN13_0421	0.379531	0.925465	-0.27733	SNF5
VIN13_2774	0.121869	0.548936	-0.918632	HYM1	VIN13_3743	0.0507993	0.229236	-0.384884	EAR1	VIN13_1191	0.0810093	0.233275	-0.333375	FPR2	VIN13_0452	0.40712	0.925465	-0.276915	STE50
VIN13_0786	0.121926	0.548936	-0.495716	YDR051C	VIN13_0106	0.0508972	0.229236	-0.391788	SSA3	VIN13_1192	0.63101	0.807382	0.0830428	URC2	VIN13_2771	0.484833	0.926483	-0.276674	ACP1
VIN13_1006	0.121979	0.548936	-0.993134	RSC3	VIN13_3756	0.0509078	0.229236	-0.372674	HSC82	VIN13_1194	0.488838	0.708297	0.393094	SPS1	VIN13_4987	0.395183	0.925465	-0.276414	ERV2
VIN13_4286	0.122147	0.548936	0.376695	COQ3	VIN13_4141	0.0509685	0.229237	-0.345456	SSN8	VIN13_1195	0.0707661	0.215	0.218682	AGE1	VIN13_3100	0.34347	0.925465	-0.27599	PSR2
VIN13_0431	0.12226	0.548936	-0.370336	MRC1	VIN13_0459	0.051108	0.229592	-0.913817	Frm2	VIN13_1196	0.928349	0.967472	0.0266778	RBA50	VIN13_0225	0.495324	0.926541	-0.275285	YBR063C
VIN13_1943	0.122753	0.550142	-0.541993	ZPR1	VIN13_3692	0.0512115	0.229697	-0.362455	YMR114C	VIN13_1198	0.679837	0.837501	-0.0931016	APA2	VIN13_1405	0.321087	0.925465	-0.274969	DDI1
VIN13_4482	0.12282	0.550142	-0.409605	ADE2	VIN13_3275	0.0513198	0.229697	-0.39357	YLR225C	VIN13_1199	0.0905584	0.250695	-0.263306	YDR531W	VIN13_3620	0.40773	0.925465	-0.274777	YMR034C
VIN13_1452	0.123479	0.550142	-0.406138	SEC53	VIN13_1927	0.0513579	0.229697	-0.516333	XKS1	VIN13_1201	0.0216369	0.0956525	-0.424482	HSP31	VIN13_4383	0.333055	0.925465	-0.273698	SLG1
VIN13_0567	0.12357	0.550142	1.34737	FMP45	VIN13_4832	0.051374	0.229697	-0.373852	SPP1	VIN13_1202	0.139382	0.32806	0.547398	FIT1	VIN13_0338	0.294327	0.925465	-0.273502	PGI1
VIN13_4459	0.123625	0.550142	0.517027	CRC1	VIN13_0335	0.0515163	0.229828	-0.402788	MED8	VIN13_1204	0.158916	0.355045	-0.240264	PAD1	VIN13_2243	0.364098	0.925465	-0.273374	PPX1
VIN13_3052	0.12384	0.550142	-0.318759	PRP19	VIN13_3114	0.0515991	0.229828	-0.401946	RSC58	VIN13_1206	0.037733	0.140001	-0.786418	IRC4	VIN13_3346	0.370089	0.925465	-0.272501	YLR312C
VIN13_0549	0.123881	0.550142	0.643338	HYPOTHETICAL PROTEIN	VIN13_0434	0.0516358	0.229828	0.340806	KAR4	VIN13_1208	0.523815	0.734835	0.387362	YDR542W	VIN13_0564	0.364048	0.925465	-0.272491	SHS1
VIN13_0299	0.123893	0.550142	-0.362989	SPP381	VIN13_4953	0.051646	0.229828	-0.38788	SNF8	VIN13_1209	0.948138	0.97543	0.0107983	YGL262W	VIN13_3889	0.342073	0.925465	-0.272155	KRE1
VIN13_2325	0.124046	0.550142	0.352166	AVT7	VIN13_3189	0.051734	0.229949	-0.447572	MSL5	VIN13_1210	0.85295	0.933577	-0.085763	YEL073C	VIN13_2345	0.326526	0.925465	-0.272031	YRB2
VIN13_1674	0.124113	0.550142	-0.433274	CUE3	VIN13_2813	0.0520945	0.23128	-0.839347	LTV1	VIN13_1211	0.00377001	0.0281181	0.865485	RMD6	VIN13_0366	0.36088	0.925465	-0.271676	OM14
VIN13_2675	0.124155	0.550142	0.671619	MIR1	VIN13_3088	0.052289	0.231562	-0.347337	SSK1	VIN13_1212	0.220381	0.433003	-0.513911	DLD3	VIN13_2232	0.68078	0.960289	-0.271399	PTH1
VIN13_2595	0.124272	0.550142	-0.595489	YJL027C	VIN13_2415	0.0523289	0.231562	0.418742	SEC11	VIN13_1214	0.0102017	0.0566089	-0.307869	HPA3	VIN13_0215	0.348111	0.925465	-0.271203	YBR053C
VIN13_2645	0.124665	0.550722	-1.06635	VPS55	VIN13_0613	0.0523414	0.231562	-0.374576	SFA1	VIN13_1215	0.208715	0.417877	-0.367236	SIT1	VIN13_4634	0.386285	0.925465	-0.270543	MCH5
VIN13_1074	0.124695	0.550722	-0.743732	ARO10	VIN13_2393	0.0525724	0.232163	-0.369898	INP51	VIN13_1218	0.0169477	0.0804071	0.435377	NPR2	VIN13_0478	0.386044	0.925465	-0.270198	YCP4
VIN13_2792	0.125138	0.551483	0.595184	MRPL38	VIN13_0802	0.0526	0.232163	-0.457205	DOS2	VIN13_1220	0.292234	0.522202	-0.222598	PRB1	VIN13_4194	0.333882	0.925465	-0.268735	SOL1
VIN13_3236	0.125281	0.551483	0.563671	TFS1	VIN13_4860	0.0526633	0.232172	-0.321719	SSE1	VIN13_1221	0.0181278	0.0846415	-0.436148	PCM1	VIN13_1832	0.28719	0.925465	-0.268423	PIL1
VIN13_1346	0.125495	0.551483	0.435265	YER076C	VIN13_0031	0.0527998	0.232209	-0.492996	FUN19	VIN13_1222	0.672354	0.832374	0.0676073	HAT2	VIN13_2002	0.358998	0.925465	-0.268059	PXR1
VIN13_2481	0.125499	0.551483	0.84255	YJL161W	VIN13_0938	0.0528117	0.232209	-0.577382	CRF1	VIN13_1224	0.412613	0.642229	0.186993	RPL12AP	VIN13_3626	0.423762	0.925465	-0.26775	YET2
VIN13_0259	0.125595	0.551483	0.568165	VID24	VIN13_0994	0.0528557	0.232209	-0.420145	RTT103	VIN13_1226	0.0128874	0.066893	0.450568	AFG1	VIN13_4238	0.627105	0.956859	-0.26763	ZPS1
VIN13_3307	0.126167	0.55302	-0.487385	YPT6	VIN13_4136	0.0529777	0.232376	-0.329117	ARK1	VIN13_1227	0.0645514	0.202196	-0.373537	VMA8	VIN13_3506	0.398513	0.925465	-0.267575	VPS9
VIN13_3591	0.126238	0.55302	0.674185	MIC17	VIN13_1427	0.0530532	0.232376	-0.483231	BCK2	VIN13_1228	0.476606	0.698201	0.180975	RML2	VIN13_3375	0.310021	0.925465	-0.26754	ORM2
VIN13_1784	0.126795	0.553394	-0.955952	MTL1	VIN13_4105	0.0530776	0.232376	-0.620533	RPL16BP	VIN13_1229	0.0845314	0.238602	-0.629714	PAU2	VIN13_3949	0.421901	0.925465	-0.267304	YNL254C
VIN13_1096	0.126905	0.553394	-1.26212	DIT1	VIN13_1358	0.05327	0.232948	-0.331027	DOT6	VIN13_1230	0.259081	0.484481	-0.381056	YEL048C	VIN13_3685	0.351744	0.925465	-0.266255	SPG4
VIN13_1520	0.127066	0.553394	0.470349	QCR6	VIN13_3819	0.0535827	0.233918	-0.439275	PET111	VIN13_1232	0.263157	0.490387	-0.781445	HYPOTHETICAL PROTEIN	VIN13_3584	0.318508	0.925465	-0.265984	YAP1
VIN13_0873	0.127171	0.553394	-0.437229	GIR2	VIN13_3684	0.0536153	0.233918	-0.349837	YKU80	VIN13_1233	0.412572	0.642229	-0.15063	GLY1	VIN13_0026	0.303392	0.925465	-0.265855	CDC19
VIN13_1281	0.127364	0.553394	0.45143	YER010C	VIN13_0919	0.0538297	0.234172	-0.345509	VPS64	VIN13_1234	0.0181789	0.0847742	-0.229068	IES6	VIN13_2309	0.336088	0.925465	-0.265419	YIL108W
VIN13_0108	0.127772	0.553394	-0.382691	RPS8AP	VIN13_3008	0.053841	0.234172	-0.573643	DAD2	VIN13_1235	0.0135041	0.0685284	0.201858	YEL043W	VIN13_1973	0.533526	0.935393	-0.264881	SOL4
VIN13_3780	0.128061	0.553394	-0.835017	DML1	VIN13_4847	0.0540592	0.234172	-0.450181	VPS30	VIN13_1236	0.579103	0.774346	0.107055	GDA1	VIN13_1892	0.503455	0.926887	-0.264284	GTO1
VIN13_0752	0.128066	0.553394	0.447988	TRP1	VIN13_1705	0.0540699	0.234172	-0.384884	MPS2	VIN13_1237	0.411216	0.641666	0.140815	YEF1	VIN13_3523	0.862187	0.984379	-0.263946	BET5
VIN13_0815	0.128247	0.553394	-0.479025	STN1	VIN13_2252	0.0540702	0.234172	-0.751443	YHR210C	VIN13_1238	0.627694	0.806356	-0.211884	UTR2	VIN13_4562	0.322755	0.925465	-0.263649	ODC2
VIN13_0375	0.128336	0.553394	0.370057	THI2	VIN13_4604	0.0540995	0.234172	0.890646	FSF1	VIN13_1239	0.595085	0.785051	-0.287032	CYC7	VIN13_1999	0.401981	0.925465	-0.26346	YGR277C
VIN13_4930	0.128465	0.553394	-0.478976	SKS1	VIN13_1394	0.0541063	0.234172	-0.352393	SAK1	VIN13_1241	0.161243	0.357892	-0.372622	ANP1	VIN13_4219	0.435582	0.925465	-0.262965	YNR061C
VIN13_3514	0.128578	0.553394	0.467519	YML087C	VIN13_5020	0.0542316	0.234264	-0.327677	GRS2	VIN13_1242	0.710247	0.852772	-0.0464791	HYP2	VIN13_1589	0.910928	0.989019	-0.262608	MIG2
VIN13_4081	0.128767	0.553394	0.547952	PHO23	VIN13_0320	0.0542551	0.234264	-0.431056	UMP1	VIN13_1243	0.997862	0.998493	-0.000448536	MCM3	VIN13_0512	0.392106	0.925465	-0.262414	RSC6
VIN13_0644	0.129297	0.553394	0.421244	VCX1	VIN13_2534	0.0543131	0.234264	-0.35684	PHS1	VIN13_1246	0.00598563	0.0389661	-0.75912	BUD16	VIN13_1369	0.363155	0.925465	-0.262083	UBC6
VIN13_5087	0.129679	0.553394	-0.546015	TIF3	VIN13_0925	0.0544693	0.234529	-0.342143	UME6	VIN13_1247	0.672211	0.832374	-0.0618436	CUP5	VIN13_4294	0.380027	0.925465	-0.261898	MPD2
VIN13_4461	0.129854	0.553394	0.541254	OST2	VIN13_3387	0.0544983	0.234529	0.66095	GRX8	VIN13_1248	0.205398	0.413346	-0.488697	SNU13	VIN13_1227	0.369248	0.925465	-0.261749	VMA8
VIN13_2944	0.129891	0.553394	0.572428	PRY2	VIN13_2033	0.0546733	0.235015	0.538724	YHL026C	VIN13_1250	0.0203512	0.0921469	0.460565	RIP1	VIN13_2658	0.385704	0.925465	-0.261496	CDC8
VIN13_4219	0.130122	0.553394	0.32054	YNR061C	VIN13_4477	0.0550365	0.236307	-0.367868	LEO1	VIN13_1251	0.464558	0.688115	0.140684	YEL023C	VIN13_4480	0.379	0.925465	-0.260953	IAH1
VIN13_1923	0.130165	0.553394	-0.306452	CRH1	VIN13_4033	0.0553861	0.237539	-0.526389	YNL155W	VIN13_1253	0.828459	0.91724	-0.0290044	URA3	VIN13_3855	0.393755	0.925465	-0.260747	JNM1
VIN13_1882	0.130465	0.553394	0.328349	SKN1	VIN13_1439	0.0556005	0.238189	-0.430524	DMC1	VIN13_1254	0.130203	0.314167	0.253794	YEL020C	VIN13_3224	0.40314	0.925465	-0.259953	YLR164W
VIN13_0137	0.130504	0.553394	-0.40435	POL12	VIN13_2399	0.0557513	0.238376	-0.671518	IST3	VIN13_1255	0.413982	0.643246	-0.324176	MMS21	VIN13_0196	0.398737	0.925465	-0.259579	EDS1
VIN13_3491	0.130513	0.553394	-0.31044	CTK3	VIN13_0764	0.0557701	0.238376	-0.398825	SES1	VIN13_1256	0.272098	0.500902	-0.205895	EAF5	VIN13_3833	0.407363	0.925465	-0.258977	URA10
VIN13_2283	0.130577	0.553394	0.431226	VHS2	VIN13_0675	0.0558766	0.238562	-0.371418	UBX3	VIN13_1258	0.0648279	0.202553	-0.269634	GTT3	VIN13_3974	0.473529	0.925465	-0.258976	SQS1
VIN13_2201	0.130706	0.553394	-0.594437	LIN1	VIN13_3967	0.0559518	0.238614	-0.465344	BNI4	VIN13_1260	0.826947	0.91638	0.0171568	EDC3	VIN13_2693	0.401613	0.925465	-0.258909	YUH1
VIN13_3090	0.13077	0.553394	-0.961233	PAM18	VIN13_0696	0.0561699	0.239275	-0.360444	PEX19	VIN13_1261	0.00650694	0.0417426	0.385339	VAC8	VIN13_4686	0.482049	0.925465	-0.258663	RAD17
VIN13_0401	0.130771	0.553394	0.546163	MRPL37	VIN13_1604	0.0564356	0.239994	0.622386	COX13	VIN13_1262	0.366571	0.602361	0.233222	UBC8	VIN13_1702	0.416791	0.925465	-0.258348	YGL079W
VIN13_4167	0.130847	0.553394	-0.412157	VPS27	VIN13_3740	0.0565876	0.239994	-0.403381	CEP3	VIN13_1264	0.0794004	0.230916	-0.287878	GCN4	VIN13_4447	0.358757	0.925465	-0.258288	OST3
VIN13_3838	0.131081	0.553394	0.468737	DSK2	VIN13_4031	0.0566518	0.239994	-0.422283	YNL157W	VIN13_1266	0.243634	0.467277	-0.16393	YEA6	VIN13_2083	0.396864	0.925465	-0.258112	YHI9
VIN13_0247	0.131158	0.553394	-0.559894	POL30	VIN13_1579	0.0566672	0.239994	0.402272	NIF3	VIN13_1267	0.384776	0.616988	0.226593	VAB2	VIN13_3911	0.435953	0.925465	-0.257562	CLA4
VIN13_0789	0.131231	0.553394	0.427644	PST1	VIN13_4647	0.0567347	0.239994	-0.306601	LDB19	VIN13_1268	0.103133	0.270299	0.32026	YEA4	VIN13_5099	0.379653	0.925465	-0.257206	BET2
VIN13_1808	0.13134	0.553394	-0.791483	LST7	VIN13_3266	0.0567524	0.239994	-0.50299	FRE1	VIN13_1269	0.0350163	0.134051	-0.46017	GIM4	VIN13_5089	0.364049	0.925465	-0.25718	RHO1
VIN13_3660	0.131534	0.553394	-0.39917	SEC14	VIN13_0171	0.056801	0.239994	0.594865	RCR1	VIN13_1270	0.200267	0.406908	0.124307	WBP1	VIN13_1750	0.348843	0.925465	-0.256672	ATE1
VIN13_4987	0.131602	0.553394	0.707076	ERV2	VIN13_4465	0.0568456	0.239994	-0.364679	INP53	VIN13_1271	0.615224	0.798936	-0.0733948	IRC22	VIN13_1862	0.351404	0.925465	-0.256651	MEP1
VIN13_1366	0.131642	0.553394	-0.612806	SHC1	VIN13_4752	0.0572789	0.241554	-0.372706	MMT2	VIN13_1272	0.165512	0.36221	-0.465622	MNN1	VIN13_2240	0.426313	0.925465	-0.256071	YHR198C
VIN13_0840	0.131653	0.553394	0.641045	YDR115W	VIN13_2064	0.0573901	0.241753	0.30364	RPL27AP	VIN13_1273	0.0721424	0.218118	-0.576135	NOP16	VIN13_3857	0.398152	0.925465	-0.255465	LCB1
VIN13_0106	0.131809	0.553394	-0.411374	SSA3	VIN13_0018	0.0576635	0.242635	0.428377	YAL046C	VIN13_1274	0.263394	0.490584	-0.179996	PMI40	VIN13_3476	0.389452	0.925465	-0.255353	MSC1
VIN13_5093	0.131824	0.553394	-0.429604	JIP5	VIN13_0921	0.0577734	0.242828	-0.351238	RAV2	VIN13_1275	0.0512909	0.174073	-0.337397	FMP52	VIN13_0773	0.359639	0.925465	-0.254926	ARO3
VIN13_0138	0.131879	0.553394	-1.1007	STU1	VIN13_4516	0.0579276	0.243036	-0.306123	SEY1	VIN13_1276	0.264302	0.491823	-0.107162	YND1	VIN13_3725	0.322541	0.925465	-0.254687	YIM1
VIN13_4886	0.132167	0.553989	0.383631	GPI2	VIN13_0590	0.0579512	0.243036	-0.296601	ASF2	VIN13_1277	0.92858	0.967472	0.0344925	NUG1	VIN13_3485	0.382539	0.925465	-0.254646	NGL3
VIN13_3063	0.132463	0.554104	-0.480398	SSA2	VIN13_3247	0.0582205	0.243895	-0.418889	PEX13	VIN13_1279	0.0656054	0.20447	0.205046	SEC3	VIN13_3783	0.450983	0.925465	-0.253767	SCJ1
VIN13_4579	0.132491	0.554104	-0.677488	PUS7	VIN13_0326	0.0583661	0.243896	-0.388526	RPS6BP	VIN13_1280	0.0161929	0.0779428	-0.373419	NTF2	VIN13_4521	0.382862	0.925465	-0.253431	DCS2
VIN13_3753	0.132634	0.554104	-0.691146	SSO2	VIN13_2889	0.0583921	0.243896	-0.426311	CSE4	VIN13_1281	0.29069	0.520929	0.158409	YER010C	VIN13_1479	0.338978	0.925465	-0.253196	IES1
VIN13_2840	0.132886	0.554548	0.647086	YKL107W	VIN13_2186	0.0584722	0.243896	-0.758554	SPS100	VIN13_1282	0.0136778	0.0689226	0.889405	TIR1	VIN13_0639	0.344459	0.925465	-0.253019	PPH21
VIN13_3227	0.133287	0.554938	-0.603985	RPS31	VIN13_2704	0.0586105	0.243896	0.428131	YJR111C	VIN13_1283	0.483986	0.703775	-0.0783741	PRE1	VIN13_0118	0.431875	0.925465	-0.252638	PTH2
VIN13_0235	0.13337	0.554938	-0.6463	ECM8	VIN13_2090	0.0586399	0.243896	0.37555	BRL1	VIN13_1285	0.100799	0.267177	-0.209436	HEM14	VIN13_3322	0.470328	0.925465	-0.252568	ECI1
VIN13_2112	0.133641	0.554938	-0.719939	PAN5	VIN13_3002	0.0586534	0.243896	-0.537776	MSA2	VIN13_1287	0.562365	0.762874	-0.130613	BIM1	VIN13_4080	0.358076	0.925465	-0.252449	RAS2
VIN13_4059	0.133709	0.554938	-0.98666	NAF1	VIN13_4874	0.0586715	0.243896	-0.286413	GLR1	VIN13_1289	0.309707	0.539338	-0.189123	SPC25	VIN13_4952	0.451287	0.925465	-0.252344	ULA1
VIN13_0025	0.133815	0.554938	0.452486	CYC3	VIN13_4938	0.0588167	0.244231	0.533399	IRC15	VIN13_1290	0.0416733	0.151025	-0.309908	ISC1	VIN13_5102	0.473635	0.925465	-0.250416	AOS1
VIN13_1408	0.133975	0.554938	0.504939	SCC4	VIN13_3251	0.0590576	0.244546	-0.55325	SIK1	VIN13_1291	0.274431	0.502947	-0.195614	GPA2	VIN13_5105	0.441812	0.925465	-0.250259	GDB1
VIN13_4915	0.134091	0.554938	-0.885202	YPL041C	VIN13_2675	0.0591411	0.244546	0.591263	MIR1	VIN13_1293	0.180449	0.382718	0.16194	SRB4	VIN13_0705	0.376026	0.925465	-0.249775	MCH1
VIN13_3069	0.134153	0.554938	-0.61343	DPS1	VIN13_0993	0.0591706	0.244546	-0.445902	NSE3	VIN13_1294	1.09932e-05	0.000318517	-0.456561	PRO3	VIN13_2971	0.338402	0.925465	-0.249701	UTH1
VIN13_4765	0.134809	0.554955	-0.953567	NIP7	VIN13_3639	0.0591918	0.244546	-0.884878	FET3	VIN13_1295	9.17421e-08	5.22178e-06	1.24486	YAT2	VIN13_3300	0.341549	0.925465	-0.249647	NDL1
VIN13_1285	0.135061	0.554955	0.382577	HEM14	VIN13_4506	0.0592154	0.244546	-0.382317	SLP1	VIN13_1296	0.880313	0.944997	0.0389927	GCD11	VIN13_4507	0.374867	0.925465	-0.249273	ISN1
VIN13_4739	0.135117	0.554955	-0.413706	SUI3	VIN13_4744	0.0592907	0.24459	-0.273433	SSO1	VIN13_1297	0.776456	0.891601	0.0600925	CHO1	VIN13_0015	0.349511	0.925465	-0.248902	YAL049C
VIN13_1726	0.135176	0.554955	0.424057	RPT6	VIN13_4147	0.0594116	0.244822	-0.463969	SIW14	VIN13_1299	0.686547	0.841589	-0.147763	MIG3	VIN13_3493	0.433313	0.925465	-0.248795	COQ5
VIN13_3402	0.135199	0.554955	0.437209	HYPOTHETICAL PROTEIN	VIN13_2792	0.0595041	0.244937	0.565311	MRPL38	VIN13_1300	0.689951	0.843825	0.0619286	SMB1	VIN13_3856	0.329349	0.925465	-0.248764	YMR295C
VIN13_4614	0.135246	0.554955	-0.413853	HUA2	VIN13_2084	0.0597232	0.245158	-0.328749	SLT2	VIN13_1301	0.103314	0.270585	-0.266012	CHZ1	VIN13_4098	0.39477	0.925465	-0.24851	APJ1
VIN13_5062	0.135368	0.554955	-0.327051	SPN1	VIN13_4639	0.0597406	0.245158	-0.473167	RPL20BP	VIN13_1302	0.42998	0.657989	-0.128334	YPT31	VIN13_2825	0.433913	0.925465	-0.248272	PGM1
VIN13_4456	0.135439	0.554955	-0.974805	RKI1	VIN13_3944	0.0598163	0.245158	-0.70441	YNL260C	VIN13_1305	0.00236188	0.0205908	-0.400631	YER034W	VIN13_3480	0.39691	0.925465	-0.247553	TUB3
VIN13_3650	0.135477	0.554955	-0.544395	NAT4	VIN13_4974	0.0598198	0.245158	-0.327536	EAF3	VIN13_1306	0.484414	0.704123	-0.245394	EDC2	VIN13_4382	0.359486	0.925465	-0.247269	SGT2
VIN13_1144	0.135714	0.555329	0.378131	STP1	VIN13_1033	0.0598814	0.245158	-0.372997	GPI8	VIN13_1307	0.533145	0.742631	0.172801	ARB1	VIN13_4747	0.389931	0.925465	-0.246837	YPL229W
VIN13_2224	0.136175	0.556143	-0.44588	SVP26	VIN13_3856	0.0600291	0.245329	-0.302539	YMR295C	VIN13_1308	0.308328	0.537982	-0.235968	PHM8	VIN13_4573	0.419157	0.925465	-0.246492	DFR1
VIN13_0850	0.136444	0.556143	0.346587	SWF1	VIN13_4866	0.0600527	0.245329	-0.383572	YPL099C	VIN13_1309	0.412641	0.642229	0.19375	KRE29	VIN13_3169	0.341774	0.925465	-0.246381	NYV1
VIN13_4141	0.13663	0.556143	-0.823492	SSN8	VIN13_2197	0.0601848	0.245603	-0.448686	SPO12	VIN13_1310	0.162553	0.359733	0.245509	HVG1	VIN13_2392	0.390376	0.925465	-0.246299	CFD1
VIN13_1733	0.136906	0.556143	-0.339433	YGL039W	VIN13_3587	0.0604861	0.246556	-0.371471	GLO1	VIN13_1311	0.697921	0.849005	0.0336842	GLN3	VIN13_0189	0.505061	0.927513	-0.245963	SCO2
VIN13_1624	0.136991	0.556143	0.507798	CUP2	VIN13_3881	0.0605486	0.246556	-0.491062	AAD14	VIN13_1313	1.03891e-06	4.46611e-05	1.12325	MXR1	VIN13_0117	0.354516	0.925465	-0.245864	SHP1
VIN13_0939	0.137461	0.556143	-0.311902	HTB1	VIN13_2062	0.0612817	0.249169	-0.416328	SOD2	VIN13_1314	0.039347	0.144204	-0.46525	SAH1	VIN13_0760	0.372947	0.925465	-0.245526	GCV1
VIN13_4909	0.137467	0.556143	-0.508552	MNN9	VIN13_0649	0.0613841	0.249169	-0.531767	YDL121C	VIN13_1315	0.00539387	0.0360776	-0.558866	ERG28	VIN13_2850	0.47775	0.925465	-0.245466	YJU2
VIN13_4892	0.137642	0.556143	-0.461514	BTS1	VIN13_0612	0.061396	0.249169	-0.458589	UGX2	VIN13_1316	4.08085e-05	0.000885072	-0.570363	ACA1	VIN13_1730	0.3734	0.925465	-0.245388	DST1
VIN13_2062	0.137658	0.556143	0.53307	SOD2	VIN13_2671	0.0614532	0.249169	-0.446194	NPA3	VIN13_1317	0.00351007	0.0269562	0.432783	SAP1	VIN13_1408	0.409306	0.925465	-0.245372	SCC4
VIN13_4274	0.137661	0.556143	0.587555	MDY2	VIN13_4528	0.0616581	0.249229	-0.641968	DCI1	VIN13_1318	0.117569	0.293827	-0.192139	CAJ1	VIN13_3433	0.440917	0.925465	-0.245012	YLR414C
VIN13_0798	0.137683	0.556143	-0.321294	RPS13	VIN13_1081	0.0616763	0.249229	-0.351697	MUS81	VIN13_1320	0.800652	0.903027	0.0453664	RSM18	VIN13_4276	0.404258	0.925465	-0.244552	INO4
VIN13_1328	0.137749	0.556143	0.576145	PET117	VIN13_0670	0.0616763	0.249229	0.317951	BUG1	VIN13_1321	0.258758	0.484481	0.183199	JHD1	VIN13_4253	0.421598	0.925465	-0.243971	BSC6
VIN13_2237	0.138257	0.556143	0.599529	NVJ1	VIN13_1975	0.0618415	0.249229	0.360553	YGR250C	VIN13_1322	0.286415	0.516237	0.330342	HOM3	VIN13_4671	0.506499	0.928509	-0.242344	MEK1
VIN13_4928	0.138259	0.556143	-1.16743	SMA1	VIN13_2018	0.0618561	0.249229	-0.575203	ECM34	VIN13_1323	0.57128	0.769788	-0.162562	PIC2	VIN13_2109	0.481852	0.925465	-0.24185	VMA22
VIN13_3895	0.13832	0.556143	0.382207	ATP11	VIN13_1693	0.0618631	0.249229	0.449086	MF(ALPHA)2	VIN13_1325	0.012248	0.0647286	-0.597667	HIS1	VIN13_2433	0.496053	0.926541	-0.241366	YCR102C
VIN13_1330	0.13864	0.556143	-0.31445	FCY21	VIN13_4830	0.0621574	0.250043	-0.323344	MKK2	VIN13_1327	1.83759e-08	1.40257e-06	-0.5077	HMF1	VIN13_4839	0.661542	0.959872	-0.241043	SPO19
VIN13_0291	0.138701	0.556143	-0.381599	SUP45	VIN13_2567	0.0622562	0.250043	-0.490599	BIT61	VIN13_1328	0.704593	0.851104	0.118813	PET117	VIN13_4151	0.412388	0.925465	-0.239855	SPO1
VIN13_1448	0.138808	0.556143	-0.304884	SWP82	VIN13_0158	0.0623129	0.250043	-0.413714	YBL010C	VIN13_1329	0.132628	0.318262	0.230786	PCL6	VIN13_1682	0.404817	0.925465	-0.239429	SEH1
VIN13_1176	0.138842	0.556143	-0.401516	LCD1	VIN13_4791	0.0623464	0.250043	-0.330728	CTI6	VIN13_1330	0.00202521	0.0183244	-1.01751	FCY21	VIN13_4473	0.359542	0.925465	-0.239075	RPT5
VIN13_3894	0.139532	0.556143	-0.51003	PHA2	VIN13_2031	0.0623953	0.250043	0.37928	WSC4	VIN13_1332	0.403346	0.633698	-0.134093	CEM1	VIN13_4321	0.557242	0.94694	-0.238614	ARG1
VIN13_4479	0.139689	0.556143	0.437726	CAT5	VIN13_2598	0.0625847	0.250537	-0.455109	PET130	VIN13_1333	0.000118167	0.00215583	-0.698399	HOR2	VIN13_2235	0.378709	0.925465	-0.238532	EGD2
VIN13_3961	0.139703	0.556143	0.335171	NAR1	VIN13_3492	0.0627473	0.250799	-0.358634	BUL2	VIN13_1334	2.97297e-06	0.000101909	-0.676387	THO1	VIN13_3585	0.560804	0.94747	-0.238505	GIS4
VIN13_0251	0.14026	0.556143	-0.521152	RXT2	VIN13_4661	0.0627824	0.250799	-0.814233	UBC11	VIN13_1336	4.53596e-15	1.69645e-12	2.30243	ICL1	VIN13_0321	0.423018	0.925465	-0.238172	SWD3
VIN13_5099	0.140397	0.556143	0.312784	BET2	VIN13_1006	0.0630567	0.251254	-0.559677	RSC3	VIN13_1337	0.401058	0.632093	-0.239133	YER066W	VIN13_1880	0.429976	0.925465	-0.237369	VPS62
VIN13_2346	0.140543	0.556143	0.406547	ARC15	VIN13_0415	0.0630608	0.251254	-0.381787	SSH1	VIN13_1338	0.896693	0.954085	0.0449399	YER067W	VIN13_1531	0.45079	0.925465	-0.237233	CNN1
VIN13_0681	0.141113	0.556143	1.00808	NDE2	VIN13_3528	0.0630955	0.251254	-0.368983	COG8	VIN13_1342	0.339931	0.574488	-0.183222	YER071C	VIN13_3993	0.442905	0.925465	-0.237218	SPS19
VIN13_0439	0.141181	0.556143	0.62227	YCL049C	VIN13_3576	0.0632366	0.251551	-0.364139	PPZ1	VIN13_1343	2.32932e-05	0.000565692	-0.572109	VTC1	VIN13_4116	0.397154	0.925465	-0.236482	OCA2
VIN13_3501	0.141396	0.556143	0.466126	CAC2	VIN13_0833	0.0636013	0.252396	-0.933441	ARP10	VIN13_1344	0.484689	0.70425	-0.229164	ALD5	VIN13_3464	0.369749	0.925465	-0.235595	HMG2
VIN13_2656	0.141529	0.556143	-0.713978	HIT1	VIN13_4419	0.0636014	0.252396	-0.301702	YOR052C	VIN13_1345	0.0718113	0.217469	-0.434216	PTP3	VIN13_1967	0.372645	0.925465	-0.235436	YAP1802
VIN13_4585	0.141737	0.556143	0.467355	CLP1	VIN13_2923	0.0636607	0.252396	-0.649646	CCE1	VIN13_1346	0.641746	0.814469	0.0593766	YER076C	VIN13_2282	0.657106	0.959872	-0.235309	OM45
VIN13_3968	0.141765	0.556143	-0.399371	CSL4	VIN13_1887	0.0637155	0.252396	-0.449155	RPL24BP	VIN13_1347	0.000435571	0.00592377	0.734212	YER077C	VIN13_2159	0.443911	0.925465	-0.235304	UBA4
VIN13_4433	0.141899	0.556143	-0.536541	VPS5	VIN13_0310	0.0638077	0.252497	-0.443571	DEM1	VIN13_1348	0.814176	0.910351	0.0346599	YER078C	VIN13_4190	0.428627	0.925465	-0.233692	ALG12
VIN13_2573	0.141931	0.556143	0.489825	TDH1	VIN13_0491	0.064378	0.254488	1.10239	HSP30	VIN13_1349	0.929518	0.967472	0.0216091	YER079W	VIN13_3896	0.42165	0.925465	-0.233673	DAL82
VIN13_3724	0.14196	0.556143	0.523609	IMP1	VIN13_3818	0.0646762	0.2554	-0.526401	GFD1	VIN13_1350	0.326259	0.558704	0.181347	YER080W	VIN13_3474	0.362332	0.925465	-0.233352	YML131W
VIN13_0507	0.142135	0.556143	0.478992	YCR045C	VIN13_3508	0.0648964	0.255626	-0.40605	RAD10	VIN13_1351	1.08987e-10	1.50967e-08	-1.60291	SER3	VIN13_1580	0.668768	0.960289	-0.23317	FRA2
VIN13_3830	0.142265	0.556143	-0.453484	PRP24	VIN13_2005	0.0649185	0.255626	-0.636945	YGR283C	VIN13_1352	0.792283	0.899981	-0.123725	UTP7	VIN13_3430	0.698899	0.962658	-0.232862	CTR3
VIN13_4136	0.142372	0.556143	-0.452003	ARK1	VIN13_0421	0.0649794	0.255626	-0.367893	SNF5	VIN13_1353	0.00935603	0.0538331	-0.899019	HYPOTHETICAL PROTEIN	VIN13_0739	0.398485	0.925465	-0.232731	APC11
VIN13_3114	0.142379	0.556143	-0.330113	RSC58	VIN13_2846	0.0650035	0.255626	-0.37324	YKL100C	VIN13_1354	0.000451114	0.00605494	-0.326013	GET2	VIN13_0166	0.390502	0.925465	-0.232227	ECM15
VIN13_2600	0.14252	0.556143	-0.518609	MPS3	VIN13_3731	0.0651062	0.255674	-0.56138	ATG16	VIN13_1355	0.522236	0.733169	-0.646283	YER085C	VIN13_2379	0.470431	0.925465	-0.232112	HIS6
VIN13_3289	0.142645	0.556143	-0.721047	YLR243W	VIN13_2786	0.0651507	0.255674	-0.401653	LST4	VIN13_1356	0.103986	0.271395	-0.530872	ILV1	VIN13_4924	0.390424	0.925465	-0.231786	PHO85
VIN13_3037	0.142693	0.556143	0.362097	YCT1	VIN13_0185	0.0655757	0.257076	-0.435625	GAL1	VIN13_1357	0.0965356	0.261039	0.392328	YER087W	VIN13_3236	0.45203	0.925465	-0.231575	TFS1
VIN13_3443	0.142714	0.556143	0.600935	YLR426W	VIN13_0036	0.0656839	0.257234	-0.337629	FRT2	VIN13_1358	0.979818	0.991214	-0.00394899	DOT6	VIN13_2939	0.41532	0.925465	-0.231259	MEH1
VIN13_4237	0.142714	0.556143	0.545011	HYPOTHETICAL PROTEIN	VIN13_3846	0.0658203	0.257501	-0.450461	YKU70	VIN13_1360	0.054534	0.181295	-0.331978	TRP2	VIN13_4771	0.368496	0.925465	-0.230827	HRR25
VIN13_2055	0.143116	0.556143	0.324673	OSH7	VIN13_1389	0.0660941	0.258035	-0.43787	DSE1	VIN13_1361	0.0981897	0.263791	0.288447	MET6	VIN13_3417	0.468094	0.925465	-0.230631	CST9
VIN13_1783	0.143207	0.556143	0.422488	YGR021W	VIN13_2310	0.0661443	0.258035	-0.441841	PFK26	VIN13_1363	0.00124787	0.0130364	-0.64777	PUP3	VIN13_1465	0.46812	0.925465	-0.230395	CAK1
VIN13_0433	0.143459	0.556143	0.297328	PRD1	VIN13_3371	0.0661842	0.258035	-0.626543	YLR346C	VIN13_1364	0.0148624	0.0729466	0.26796	RAD51	VIN13_3440	0.439928	0.925465	-0.230082	ATG17
VIN13_1874	0.143507	0.556143	0.454442	PEX4	VIN13_4537	0.0662293	0.258035	-0.416868	ULS1	VIN13_1366	0.143901	0.33428	0.480343	SHC1	VIN13_2124	0.475145	0.925465	-0.22986	PPE1
VIN13_4458	0.144063	0.556143	-0.708672	KTR1	VIN13_4037	0.0664805	0.258643	-0.614302	RPC31	VIN13_1368	0.0352356	0.134746	-0.337708	PRS2	VIN13_0679	0.559988	0.94694	-0.229802	LUC7
VIN13_0187	0.144513	0.556143	0.532589	POA1	VIN13_2133	0.066522	0.258643	0.520038	SAM35	VIN13_1369	0.0006209	0.00776645	-0.425557	UBC6	VIN13_4269	0.402728	0.925465	-0.229035	MSN1
VIN13_2207	0.144519	0.556143	0.480736	YHR162W	VIN13_4814	0.0667935	0.259209	-0.516298	TGS1	VIN13_1370	0.0455199	0.160306	0.294731	AST2	VIN13_2502	0.406422	0.925465	-0.228938	LCB3
VIN13_0214	0.144855	0.556143	0.436191	RFS1	VIN13_4408	0.0668044	0.259209	-0.425885	CYC2	VIN13_1372	0.0202468	0.0919131	-0.397424	RTT105	VIN13_3643	0.334361	0.925465	-0.228774	ECM40
VIN13_1201	0.145011	0.556143	0.454013	HSP31	VIN13_0523	0.0668884	0.25927	0.351913	CPR4	VIN13_1374	0.769263	0.887428	-0.270905	MAM1	VIN13_0671	0.53266	0.935393	-0.22859	SNU23
VIN13_1638	0.145046	0.556143	-0.534562	HYPOTHETICAL PROTEIN	VIN13_3461	0.0670482	0.259569	-0.426183	YLR446W	VIN13_1375	0.962952	0.983463	-0.00669076	GLE2	VIN13_3961	0.497138	0.926541	-0.228412	NAR1
VIN13_2171	0.145071	0.556143	-0.577695	EPT1	VIN13_1301	0.0671028	0.259569	-0.624354	CHZ1	VIN13_1376	0.367515	0.603042	-0.127122	FLO8	VIN13_1619	0.395075	0.925465	-0.227811	NUP49
VIN13_4597	0.145253	0.556143	-0.46173	YOR262W	VIN13_0020	0.0672147	0.259737	0.441447	GCV3	VIN13_1379	0.201434	0.407933	0.211086	LSM4	VIN13_4592	0.474838	0.925465	-0.227465	CDC31
VIN13_1766	0.14555	0.556143	0.434401	YGR001C	VIN13_1834	0.0675952	0.260941	-0.500106	CTT1	VIN13_1380	0.217698	0.429356	0.137904	TMN3	VIN13_3260	0.3954	0.925465	-0.226675	SEC13
VIN13_4208	0.145563	0.556143	-0.437993	LYS9	VIN13_1354	0.0679267	0.261954	0.264825	GET2	VIN13_1382	0.798045	0.90175	0.0275266	SLX8	VIN13_2058	0.410642	0.925465	-0.226095	NEM1
VIN13_0031	0.145571	0.556143	0.481493	FUN19	VIN13_1314	0.068108	0.262386	0.303986	SAH1	VIN13_1383	0.0016947	0.0160055	-0.594268	RPL23BP	VIN13_2746	0.488955	0.926541	-0.22606	COS4
VIN13_3492	0.145594	0.556143	-0.40257	BUL2	VIN13_0788	0.0683688	0.262689	-0.274288	CDC34	VIN13_1384	0.675557	0.834499	0.112935	SHO1	VIN13_3807	0.496221	0.926541	-0.225988	CUS1
VIN13_3590	0.145754	0.556143	-0.321333	CDC5	VIN13_0280	0.0684057	0.262689	-0.485502	CCZ1	VIN13_1385	0.765433	0.885602	-0.0556441	AVT6	VIN13_2176	0.589619	0.950637	-0.225457	ARP1
VIN13_4688	0.145902	0.556143	-0.431355	MRS6	VIN13_1923	0.0684407	0.262689	-0.390342	CRH1	VIN13_1386	0.0009148	0.0104711	-0.355407	SCS2	VIN13_3328	0.44348	0.925465	-0.223975	YLR290C
VIN13_4993	0.146221	0.556143	0.346504	MSF1	VIN13_1016	0.0684644	0.262689	-0.456093	PIB1	VIN13_1388	2.41229e-05	0.000582061	0.585477	YCK3	VIN13_1684	0.481298	0.925465	-0.22361	USE1
VIN13_1282	0.146263	0.556143	-0.949817	TIR1	VIN13_4945	0.068585	0.262748	-0.419923	RET3	VIN13_1389	0.992894	0.995875	-0.00204448	DSE1	VIN13_2968	0.401249	0.925465	-0.223519	KAE1
VIN13_2814	0.146267	0.556143	0.442073	MRP8	VIN13_3557	0.0686959	0.262748	-0.654351	YML037C	VIN13_1390	0.229397	0.446846	0.124606	RSP5	VIN13_1255	0.683668	0.960289	-0.223479	MMS21
VIN13_4747	0.146294	0.556143	0.47945	YPL229W	VIN13_0992	0.0688378	0.262748	-0.286515	INM2	VIN13_1391	0.217755	0.429356	-0.528696	NSA2	VIN13_3333	0.45103	0.925465	-0.222625	YLR297W
VIN13_4848	0.146303	0.556143	0.503759	DBP1	VIN13_5036	0.0688789	0.262748	0.300614	PRE2	VIN13_1392	0.0907511	0.250857	-0.909468	LCP5	VIN13_1075	0.421775	0.925465	-0.22195	YRA1
VIN13_3560	0.146318	0.556143	0.572834	SRC1	VIN13_3654	0.0689156	0.262748	0.462364	IRC21	VIN13_1393	0.0825103	0.235026	-0.383332	YER128W	VIN13_1658	0.531938	0.935393	-0.221501	CWC23
VIN13_1957	0.146736	0.556143	0.465175	BNS1	VIN13_4050	0.0689606	0.262748	-0.654841	FYV6	VIN13_1394	0.267878	0.49692	0.124309	SAK1	VIN13_2049	0.463656	0.925465	-0.221329	YAP3
VIN13_2432	0.146848	0.556143	0.559401	YPS6	VIN13_5062	0.0689652	0.262748	-0.367601	SPN1	VIN13_1396	0.920613	0.965151	0.0200326	RPS26BP	VIN13_3409	0.520606	0.931663	-0.220804	SWC7
VIN13_2315	0.146917	0.556143	0.479951	SGA1	VIN13_4530	0.0693861	0.264085	-0.356784	SER1	VIN13_1398	0.0113111	0.060956	-0.348124	GLC7	VIN13_3771	0.469375	0.925465	-0.220587	ERG2
VIN13_0169	0.147175	0.556143	0.335407	COQ1	VIN13_2253	0.0696076	0.264512	-0.868491	FLO5	VIN13_1399	0.120992	0.299328	-0.205545	YER134C	VIN13_1972	0.447352	0.925465	-0.220347	CPD1
VIN13_1364	0.147341	0.556143	0.281482	RAD51	VIN13_1128	0.0696378	0.264512	-0.397947	APT2	VIN13_1400	0.593252	0.785051	-0.0536233	GDI1	VIN13_5106	0.412389	0.925465	-0.220066	ATG13
VIN13_3707	0.147345	0.556143	-0.651852	RRB1	VIN13_2632	0.0698846	0.265111	0.349295	BNA1	VIN13_1401	0.906087	0.958632	-0.0199104	RTR1	VIN13_0360	0.400026	0.925465	-0.220043	PCS60
VIN13_1475	0.147399	0.556143	0.312573	LPD1	VIN13_0412	0.0700437	0.265111	-0.377617	SAF1	VIN13_1402	0.959641	0.980885	-0.00777974	YER140W	VIN13_5066	0.424491	0.925465	-0.219691	MEP3
VIN13_1763	0.147468	0.556143	0.387141	CDH1	VIN13_1449	0.0700814	0.265111	-0.311592	EMP47	VIN13_1403	0.36913	0.603399	0.203032	COX15	VIN13_3594	0.439028	0.925465	-0.219629	PLB2
VIN13_4110	0.147598	0.556143	-0.59673	YDJ1	VIN13_0887	0.0700988	0.265111	-0.296309	CDC37	VIN13_1404	0.0195973	0.0899312	0.6015	MAG1	VIN13_4130	0.603723	0.952831	-0.218739	YNL040W
VIN13_4891	0.147698	0.556143	-0.427427	MUK1	VIN13_3675	0.0701456	0.265111	-0.655951	SNZ1	VIN13_1405	0.317771	0.548943	0.206695	DDI1	VIN13_3278	0.472733	0.925465	-0.218577	ECM22
VIN13_1289	0.148142	0.556143	0.387966	SPC25	VIN13_2701	0.0705627	0.266417	-0.377672	YJR107W	VIN13_1406	9.94302e-11	1.43026e-08	0.892813	UBP5	VIN13_1382	0.475996	0.925465	-0.218338	SLX8
VIN13_1153	0.148168	0.556143	0.350664	JIP4	VIN13_1692	0.0706318	0.266417	-0.364794	LIF1	VIN13_1407	0.261332	0.488446	-0.200858	FTR1	VIN13_0399	0.415334	0.925465	-0.217925	TSC10
VIN13_3469	0.148193	0.556143	-0.740629	YLR455W	VIN13_4460	0.071033	0.267153	-0.366149	RAS1	VIN13_1408	0.878357	0.94372	-0.0265944	SCC4	VIN13_4633	0.638924	0.956859	-0.217791	YOR305W
VIN13_3861	0.148228	0.556143	-0.702446	ADE4	VIN13_0727	0.0710595	0.267153	-0.448911	YDL027C	VIN13_1409	0.873491	0.942062	-0.0304606	SPT15	VIN13_4073	0.516976	0.93054	-0.217726	INP52
VIN13_3764	0.148278	0.556143	0.354572	ICY1	VIN13_2016	0.071146	0.267153	-1.10526	YDR542W	VIN13_1410	0.288026	0.517347	-0.321503	PEA2	VIN13_2211	0.437936	0.925465	-0.217354	CDC23
VIN13_2680	0.148481	0.556143	0.398601	CSN12	VIN13_1841	0.0712056	0.267153	0.636896	RRP46	VIN13_1411	0.314215	0.544772	-0.401905	SPI1	VIN13_1262	0.45622	0.925465	-0.217102	UBC8
VIN13_0659	0.148486	0.556143	0.623853	TMA17	VIN13_1121	0.0712119	0.267153	-0.29625	GPI17	VIN13_1413	0.110168	0.282211	-0.221954	YER152C	VIN13_0483	0.535409	0.936841	-0.215597	ADY2
VIN13_0110	0.148532	0.556143	-0.343639	PRS4	VIN13_4561	0.0712976	0.267153	-0.31117	MCT1	VIN13_1414	0.268741	0.497495	-0.18724	PET122	VIN13_0398	0.521341	0.931938	-0.215588	YPT10
VIN13_1056	0.14855	0.556143	-0.755052	BCP1	VIN13_0312	0.0713206	0.267153	0.37455	UBS1	VIN13_1415	0.596336	0.785592	-0.102227	OXA1	VIN13_2851	0.421414	0.925465	-0.215559	YJU3
VIN13_1865	0.148725	0.556163	-0.543871	ASN2	VIN13_3769	0.0715794	0.267857	-0.331226	ROT1	VIN13_1419	0.567016	0.765851	0.069129	YER158C	VIN13_1234	0.413865	0.925465	-0.215389	IES6
VIN13_5034	0.148859	0.556163	-0.576081	MRPL51	VIN13_3404	0.0718633	0.268654	0.264909	CSR1	VIN13_1420	0.0169629	0.0804071	-0.323627	BUR6	VIN13_3686	0.399044	0.925465	-0.215298	ILV2
VIN13_0374	0.149258	0.556163	-0.31988	YBR239C	VIN13_4767	0.0719935	0.268875	-0.579881	IPL1	VIN13_1421	0.635193	0.810091	0.0434369	SPT2	VIN13_4965	0.446876	0.925465	-0.214795	YPR013C
VIN13_3573	0.14954	0.556163	0.34803	OST6	VIN13_3991	0.0723605	0.269746	-0.400339	RTT106	VIN13_1423	0.00825457	0.0496408	-0.575077	YER163C	VIN13_2927	0.499107	0.926541	-0.213442	CAP1
VIN13_0818	0.14964	0.556163	-0.923547	RRP1	VIN13_4048	0.0724268	0.269746	-0.311866	FPR1	VIN13_1424	0.00681968	0.0433032	0.332175	CHD1	VIN13_0389	0.496786	0.926541	-0.213381	YBR255W
VIN13_3646	0.149729	0.556163	-0.753135	KAR5	VIN13_3145	0.0724405	0.269746	-0.748171	FYV7	VIN13_1427	0.180165	0.382718	0.246337	BCK2	VIN13_2405	0.410989	0.925465	-0.213374	STS1
VIN13_1756	0.149755	0.556163	0.375269	SCL1	VIN13_1865	0.0725944	0.269838	-0.291202	ASN2	VIN13_1428	0.0123207	0.0649005	0.294083	CCA1	VIN13_0456	0.411198	0.925465	-0.212894	RNQ1
VIN13_3852	0.150352	0.556163	-0.395093	YMR291W	VIN13_4158	0.0726075	0.269838	-0.342493	MRP7	VIN13_1429	0.72214	0.859034	0.0536604	RPH1	VIN13_1763	0.442839	0.925465	-0.212886	CDH1
VIN13_2870	0.150489	0.556163	-0.727896	STB6	VIN13_1468	0.0727705	0.270049	-0.392217	STE2	VIN13_1430	0.194638	0.401293	0.321818	ADK2	VIN13_4647	0.41967	0.925465	-0.212413	LDB19
VIN13_3615	0.150601	0.556163	-0.311078	TAP42	VIN13_0053	0.0728071	0.270049	-0.376922	MDM10	VIN13_1434	2.77892e-05	0.000641553	0.582284	GRX4	VIN13_1305	0.474567	0.925465	-0.212096	YER034W
VIN13_4801	0.150674	0.556163	0.439067	OYE3	VIN13_3433	0.0729406	0.27028	-0.45466	YLR414C	VIN13_1435	0.0190338	0.0876678	-0.67214	TMT1	VIN13_3303	0.404659	0.925465	-0.212039	GSY2
VIN13_0925	0.151013	0.556163	0.41913	UME6	VIN13_1680	0.0732251	0.270906	-0.40096	RPL28	VIN13_1436	0.0124848	0.0654883	-0.35413	ECM32	VIN13_3254	0.48159	0.925465	-0.211612	COQ9
VIN13_2692	0.151038	0.556163	-0.361702	YJR098C	VIN13_1347	0.0734176	0.270906	-0.398478	YER077C	VIN13_1437	0.00403724	0.0294774	-0.280067	BMH1	VIN13_4643	0.416486	0.925465	-0.211388	FAA1
VIN13_4752	0.151077	0.556163	0.381665	MMT2	VIN13_1154	0.0734408	0.270906	0.389286	YDR476C	VIN13_1438	0.0464007	0.162186	-0.245921	PDA1	VIN13_0839	0.544743	0.940534	-0.211151	PDS1
VIN13_5001	0.151155	0.556163	0.425823	YMC1	VIN13_0626	0.0735109	0.270906	-0.737881	NOP14	VIN13_1439	0.0367579	0.137612	-0.412339	DMC1	VIN13_2859	0.440668	0.925465	-0.211007	MDH1
VIN13_4069	0.151163	0.556163	-1.09623	CYB5	VIN13_2510	0.0735324	0.270906	0.317829	NIT2	VIN13_1440	0.732617	0.865214	-0.0766993	ISC10	VIN13_0322	0.49588	0.926541	-0.21062	ECM31
VIN13_1270	0.151187	0.556163	-0.62834	WBP1	VIN13_3674	0.0735387	0.270906	-0.607884	SNO1	VIN13_1441	0.0259542	0.108457	0.46525	YER182W	VIN13_4309	0.439299	0.925465	-0.210571	NBA1
VIN13_3119	0.151517	0.556163	-1.00415	YLR040C	VIN13_3470	0.0737196	0.271069	-0.363411	NBP1	VIN13_1442	0.0433249	0.155504	-0.278271	FAU1	VIN13_3176	0.394243	0.925465	-0.210025	ERG27
VIN13_4635	0.151578	0.556163	0.309996	SLY41	VIN13_2576	0.0737261	0.271069	-0.469948	YJL049W	VIN13_1444	0.815869	0.911123	-0.108722	PUG1	VIN13_4743	0.507923	0.928509	-0.209998	NSL1
VIN13_3962	0.151659	0.556163	0.365694	LAP3	VIN13_4161	0.0740011	0.271317	-0.659181	RLP7	VIN13_1445	0.132666	0.318262	0.361179	YER186C	VIN13_3571	0.514926	0.93054	-0.209719	UNG1
VIN13_0724	0.151665	0.556163	-0.425379	PRP9	VIN13_0246	0.0740214	0.271317	-0.398031	RFC5	VIN13_1446	0.00465519	0.0325428	-1.91485	YFL051C	VIN13_4103	0.353476	0.925465	-0.209361	RNH201
VIN13_2496	0.151788	0.556163	0.386146	TIM17	VIN13_2098	0.07406	0.271317	0.372862	DOG1	VIN13_1447	5.96524e-06	0.000189068	-0.937427	ALR2	VIN13_1514	0.571946	0.948338	-0.208904	ECO1
VIN13_1293	0.151971	0.556297	-0.799016	SRB4	VIN13_1826	0.0740973	0.271317	0.33304	TWF1	VIN13_1448	0.989968	0.99512	-0.00135342	SWP82	VIN13_0406	0.419089	0.925465	-0.208703	UBX7
VIN13_4588	0.152311	0.557002	-0.349525	NAT5	VIN13_0729	0.074152	0.271317	-0.592432	DIA3	VIN13_1449	0.254434	0.479577	0.0973566	EMP47	VIN13_2185	0.413882	0.925465	-0.208474	YHR138C
VIN13_2268	0.152484	0.557097	0.589378	YIL152W	VIN13_2365	0.0746026	0.272703	-0.337551	NOT3	VIN13_1450	0.973006	0.987575	0.00685094	RGD2	VIN13_0534	0.403019	0.925465	-0.208461	TRX3
VIN13_1106	0.153013	0.558489	-1.27044	ERD1	VIN13_3010	0.0748244	0.272741	0.647982	MRPL20	VIN13_1451	0.00247906	0.0212015	-0.349865	YFL046W	VIN13_3376	0.419354	0.925465	-0.208051	NIT3
VIN13_0528	0.153554	0.559151	0.30146	ERS1	VIN13_3566	0.0749511	0.272741	-0.252365	TSA1	VIN13_1452	0.195179	0.401924	-0.254548	SEC53	VIN13_2198	0.806125	0.982864	-0.207983	SPO16
VIN13_1565	0.153863	0.559151	0.554939	YGL235W	VIN13_3825	0.0749791	0.272741	0.352079	SAP30	VIN13_1453	0.366311	0.602361	0.127636	OTU1	VIN13_1364	0.448566	0.925465	-0.207274	RAD51
VIN13_0100	0.153942	0.559151	-0.497395	ALG3	VIN13_4785	0.0750246	0.272741	-0.681285	GUP2	VIN13_1455	0.0202802	0.091937	0.314965	FET5	VIN13_3036	0.584753	0.950637	-0.207146	YLL056C
VIN13_2231	0.1541	0.559151	0.351269	GPI16	VIN13_1369	0.0750417	0.272741	0.296701	UBC6	VIN13_1458	0.00402548	0.0294624	-0.335611	YPT1	VIN13_1486	0.421986	0.925465	-0.205743	SEC4
VIN13_4556	0.154172	0.559151	0.480675	YOR215C	VIN13_4793	0.0750453	0.272741	-0.431708	PPQ1	VIN13_1459	0.865025	0.939929	0.0296779	TUB2	VIN13_0331	0.707469	0.962868	-0.20569	PCH2
VIN13_0670	0.154176	0.559151	0.42467	BUG1	VIN13_3386	0.0751623	0.272905	-0.58199	NMD4	VIN13_1461	0.0316483	0.124989	-0.402719	MOB2	VIN13_3533	0.63272	0.956859	-0.205125	SMA2
VIN13_4992	0.154422	0.559151	-0.378519	MCM16	VIN13_0187	0.0755073	0.273895	0.355462	POA1	VIN13_1464	0.00156371	0.015151	1.03783	AGX1	VIN13_3748	0.429119	0.925465	-0.205059	YMR178W
VIN13_0486	0.154482	0.559151	-0.407045	POL4	VIN13_2611	0.0755922	0.27394	0.276294	PRE3	VIN13_1465	0.25692	0.482611	0.124161	CAK1	VIN13_1327	0.444742	0.925465	-0.20495	HMF1
VIN13_2080	0.154577	0.559151	0.530991	PPA1	VIN13_5004	0.0759771	0.275072	0.32382	FCY1	VIN13_1466	0.00250379	0.0212823	-0.371425	CAF16	VIN13_2347	0.492276	0.926541	-0.204928	SNP1
VIN13_1669	0.154765	0.559151	0.323183	SNF4	VIN13_1279	0.0763129	0.276024	-0.312651	SEC3	VIN13_1468	0.0012035	0.0127509	-0.770724	STE2	VIN13_4492	0.479018	0.925465	-0.204773	RUP1
VIN13_0508	0.154819	0.559151	0.578928	IMG1	VIN13_4479	0.0764595	0.27629	0.383251	CAT5	VIN13_1472	0.19914	0.40632	-0.35725	FRS2	VIN13_3207	0.426355	0.925465	-0.203986	NHA1
VIN13_0487	0.155535	0.561199	-0.833854	YCR015C	VIN13_3997	0.076659	0.276747	-0.304667	WHI3	VIN13_1474	0.302796	0.533171	0.375308	PAU5	VIN13_2191	0.427736	0.925465	-0.203922	CRP1
VIN13_0909	0.155793	0.561314	0.470378	CCT6	VIN13_1169	0.0771559	0.277946	-0.317148	PKH1	VIN13_1475	0.437223	0.665262	0.107718	LPD1	VIN13_1530	0.477597	0.925465	-0.203824	YFR045W
VIN13_1241	0.156108	0.561314	-0.380478	ANP1	VIN13_3920	0.0771801	0.277946	-0.312034	CAF40	VIN13_1476	0.0047553	0.0328133	-0.438881	GNA1	VIN13_1283	0.42285	0.925465	-0.203786	PRE1
VIN13_0922	0.15616	0.561314	0.392546	COQ4	VIN13_0998	0.0772537	0.277946	0.279537	DPL1	VIN13_1477	0.849495	0.931431	0.0458345	MDJ1	VIN13_1082	0.441341	0.925465	-0.20358	YDR387C
VIN13_4026	0.157147	0.561314	-0.462503	RIA1	VIN13_0570	0.0772847	0.277946	0.375384	TIM22	VIN13_1478	0.000296185	0.00436114	1.92452	HSP12	VIN13_1553	0.469444	0.925465	-0.203524	RMR1
VIN13_3338	0.157273	0.561314	-1.25933	YLR301W	VIN13_1536	0.0777457	0.279064	0.259882	RET2	VIN13_1479	0.101564	0.267876	0.197591	IES1	VIN13_3693	0.479461	0.925465	-0.203458	FMP24
VIN13_3567	0.157343	0.561314	0.500989	YOX1	VIN13_4455	0.077809	0.279064	-0.492131	ARF3	VIN13_1482	0.0488802	0.167694	-0.532596	WWM1	VIN13_3847	0.411105	0.925465	-0.203348	NGL2
VIN13_1787	0.157401	0.561314	0.44682	ERV1	VIN13_0139	0.077937	0.279064	0.332697	RIB1	VIN13_1483	0.0291472	0.117347	0.264625	CDC4	VIN13_3572	0.48007	0.925465	-0.20302	YML020W
VIN13_4363	0.157454	0.561314	0.343371	HRD1	VIN13_4342	0.0780022	0.279064	-0.325877	SMC5	VIN13_1486	0.872042	0.942062	0.0145871	SEC4	VIN13_3509	0.500421	0.926541	-0.202932	GIM5
VIN13_4126	0.15749	0.561314	0.356404	YNL045W	VIN13_2712	0.078003	0.279064	-0.387904	IBA57	VIN13_1487	0.628245	0.806356	0.0465262	VTC2	VIN13_4461	0.397375	0.925465	-0.202701	OST2
VIN13_2322	0.157531	0.561314	-0.493752	YIL092W	VIN13_0476	0.078067	0.279064	-0.350763	CDC10	VIN13_1489	0.215979	0.427386	0.297474	SPB4	VIN13_1181	0.512246	0.93054	-0.202567	YDR506C
VIN13_0875	0.157551	0.561314	0.540124	CPR1	VIN13_1149	0.0782018	0.279064	0.421755	SDC1	VIN13_1490	0.0725441	0.218979	-0.331674	DEG1	VIN13_1595	0.428846	0.925465	-0.202005	ARO8
VIN13_3836	0.157624	0.561314	-0.387767	RCE1	VIN13_1684	0.0782193	0.279064	-0.379042	USE1	VIN13_1491	0.79004	0.898994	-0.0231814	NIC96	VIN13_4495	0.41576	0.925465	-0.201935	LSC1
VIN13_0767	0.157706	0.561314	0.311453	REG1	VIN13_1515	0.0782587	0.279064	0.28164	CDC14	VIN13_1492	0.0394085	0.144215	-0.439568	YPI1	VIN13_3614	0.431363	0.925465	-0.2019	YMR027W
VIN13_3137	0.157871	0.561314	0.418378	REX2	VIN13_1327	0.0784289	0.279408	0.29206	HMF1	VIN13_1493	0.400437	0.631499	-0.0964508	RPN11	VIN13_1986	0.517743	0.93054	-0.20146	BUD32
VIN13_2360	0.158013	0.561314	0.407449	CBR1	VIN13_4778	0.07877	0.280226	-0.429886	OXR1	VIN13_1494	0.821636	0.914132	-0.0289491	SAD1	VIN13_0123	0.508315	0.928509	-0.201031	PIN4
VIN13_3577	0.158106	0.561314	-0.399906	TAF11	VIN13_2699	0.0788066	0.280226	0.369119	ADO1	VIN13_1495	0.00184919	0.0171187	0.346259	YFR006W	VIN13_4204	0.409566	0.925465	-0.201003	TRM112
VIN13_1991	0.158203	0.561314	-0.693218	HYPOTHETICAL PROTEIN	VIN13_2603	0.0788889	0.280247	-0.412154	MAD3	VIN13_1496	0.0305254	0.121194	0.403212	YFH7	VIN13_1000	0.614889	0.954279	-0.200657	MHR1
VIN13_2294	0.158375	0.561314	0.4445	SIM1	VIN13_4126	0.0789748	0.280247	-0.321542	YNL045W	VIN13_1497	0.312626	0.543065	0.268502	FAR7	VIN13_4255	0.47087	0.925465	-0.200579	MED7
VIN13_1024	0.158497	0.561314	-0.520675	ASP1	VIN13_2175	0.0790662	0.280247	-0.545445	FUR1	VIN13_1498	0.359784	0.595248	0.123193	GCN20	VIN13_3445	0.446761	0.925465	-0.200562	CRN1
VIN13_1000	0.158532	0.561314	0.509242	MHR1	VIN13_3690	0.0791802	0.280247	0.347799	MED11	VIN13_1499	0.0451961	0.159767	0.30385	UBP6	VIN13_0949	0.49916	0.926541	-0.199963	FMN1
VIN13_0866	0.158834	0.561856	-0.675071	MKC7	VIN13_0545	0.0791826	0.280247	-0.431405	YCR095C	VIN13_1502	0.299112	0.529427	0.20556	CMK1	VIN13_3803	0.573188	0.948338	-0.199622	TAF9
VIN13_1143	0.159487	0.562901	0.385051	MRPL28	VIN13_5111	0.0793575	0.280376	-0.40431	QCR2	VIN13_1503	0.613332	0.796757	0.107495	GSY1	VIN13_2755	0.496303	0.926541	-0.19928	SAC1
VIN13_3529	0.159641	0.562901	0.354611	DAK1	VIN13_3380	0.0793671	0.280376	0.357232	ILV5	VIN13_1505	0.664751	0.82771	-0.118075	YFR017C	VIN13_0683	0.407298	0.925465	-0.199152	RPP1AP
VIN13_3091	0.15973	0.562901	-1.23399	RLP24	VIN13_3256	0.0797448	0.281448	0.566157	QRI5	VIN13_1507	0.985795	0.993884	-0.00325351	HYPOTHETICAL PROTEIN	VIN13_1089	0.431707	0.925465	-0.198944	RPT3
VIN13_4965	0.159823	0.562901	0.350944	YPR013C	VIN13_0486	0.0800526	0.282271	-0.369961	POL4	VIN13_1509	0.343969	0.577658	-0.108693	ATG18	VIN13_0945	0.426302	0.925465	-0.198799	HEM1
VIN13_3967	0.160044	0.562901	-0.292465	BNI4	VIN13_0282	0.0802116	0.282569	-0.305584	HSL7	VIN13_1510	0.14267	0.332659	-0.274631	ROG3	VIN13_4905	0.420607	0.925465	-0.198704	LEE1
VIN13_3283	0.160437	0.562901	0.422413	THI7	VIN13_4824	0.080775	0.284279	-0.402238	PXA1	VIN13_1512	0.188469	0.394226	-0.278464	LSB3	VIN13_4594	0.422394	0.925465	-0.198332	RPT4
VIN13_3117	0.160456	0.562901	-0.858025	YLR036C	VIN13_3948	0.0808473	0.284279	-0.362615	GIS2	VIN13_1513	0.153823	0.347401	-0.163565	HIS2	VIN13_1582	0.438413	0.925465	-0.198317	MDM34
VIN13_4985	0.160819	0.562901	-0.543322	GLN1	VIN13_3503	0.0811156	0.284958	-0.555845	TSL1	VIN13_1514	0.689088	0.843046	0.106315	ECO1	VIN13_1030	0.487238	0.926541	-0.198174	SKP1
VIN13_1529	0.160954	0.562901	0.393533	DUG1	VIN13_2259	0.0813833	0.285633	-0.602731	YIL161W	VIN13_1515	0.965414	0.985327	-0.00704029	CDC14	VIN13_4418	0.598486	0.95073	-0.198153	YOR051C
VIN13_0702	0.161125	0.562901	0.548662	YDL057W	VIN13_3572	0.0817464	0.286642	-0.325046	YML020W	VIN13_1519	0.14029	0.329369	-1.39403	YFR032C	VIN13_5060	0.477528	0.925465	-0.198128	SCD6
VIN13_2100	0.161239	0.562901	0.435423	INM1	VIN13_4176	0.0819578	0.287117	-0.355626	SMM1	VIN13_1520	0.044604	0.158573	0.30579	QCR6	VIN13_3671	0.431823	0.925465	-0.197928	AIP1
VIN13_2900	0.161248	0.562901	0.356006	UGP1	VIN13_4806	0.0821683	0.287589	-0.422859	SET6	VIN13_1526	0.285524	0.51546	-0.190574	ERJ5	VIN13_4886	0.617907	0.954279	-0.197904	GPI2
VIN13_0366	0.161275	0.562901	0.637096	OM14	VIN13_0146	0.0823226	0.287743	-0.301215	MCM2	VIN13_1527	0.389952	0.622194	-0.173539	KEG1	VIN13_0738	0.540125	0.940074	-0.197203	GRX6
VIN13_3313	0.161283	0.562901	0.417185	DCS1	VIN13_0910	0.0823644	0.287743	-0.263023	SLY1	VIN13_1528	0.916273	0.963476	0.0171739	IRC6	VIN13_1127	0.824857	0.983703	-0.19713	DOT1
VIN13_3427	0.16136	0.562901	-0.943824	YLR408C	VIN13_4418	0.0825084	0.287981	-0.589026	YOR051C	VIN13_1529	0.0340583	0.132135	-0.270125	DUG1	VIN13_0938	0.666356	0.960289	-0.19687	CRF1
VIN13_3349	0.161844	0.56329	-0.267508	CDC3	VIN13_1056	0.0826236	0.288117	-0.437984	BCP1	VIN13_1530	0.978836	0.990899	0.00712644	YFR045W	VIN13_2512	0.503022	0.926541	-0.196815	LSM1
VIN13_3093	0.162046	0.56329	0.503451	LOT6	VIN13_4235	0.0831018	0.289503	-0.56512	ENB1	VIN13_1531	0.536389	0.744376	-0.0983145	CNN1	VIN13_4896	0.553057	0.945629	-0.196681	VPS28
VIN13_0055	0.162062	0.56329	-1.35105	ERP2	VIN13_3003	0.0831738	0.289503	-0.33625	YKR078W	VIN13_1532	0.0302698	0.120435	-0.267958	BNA6	VIN13_0467	0.621324	0.954482	-0.196075	SGF29
VIN13_0756	0.162202	0.56329	-0.861391	PSF1	VIN13_5077	0.0834134	0.29	0.418951	YPR152C	VIN13_1534	0.711859	0.852772	0.0689302	YMR31	VIN13_3504	0.502529	0.926541	-0.195827	ARG81
VIN13_2670	0.162231	0.56329	-0.654685	LIA1	VIN13_4157	0.0834699	0.29	0.351832	LST8	VIN13_1535	0.605276	0.790461	0.0651165	PRE4	VIN13_0808	0.672263	0.960289	-0.195489	PPH3
VIN13_1992	0.162364	0.56329	0.548428	HUA1	VIN13_4640	0.0837713	0.290156	-0.624878	SPS4	VIN13_1536	0.0967515	0.261185	-0.236797	RET2	VIN13_0431	0.590445	0.950637	-0.195177	MRC1
VIN13_3275	0.162815	0.564029	-0.339273	YLR225C	VIN13_3076	0.0837901	0.290156	-0.397446	YLL007C	VIN13_1537	0.00184796	0.0171187	0.426458	RPN12	VIN13_1711	0.443485	0.925465	-0.194553	SGF73
VIN13_3980	0.162876	0.564029	-0.482134	MGS1	VIN13_0402	0.0838028	0.290156	0.603754	YBR269C	VIN13_1538	0.802856	0.905004	0.257817	HYPOTHETICAL PROTEIN	VIN13_4819	0.49728	0.926541	-0.194077	RRD2
VIN13_4940	0.163156	0.564058	0.563198	HST2	VIN13_1716	0.0839396	0.290156	0.32413	DUO1	VIN13_1539	0.425684	0.654091	-0.174305	HXK1	VIN13_4786	0.458709	0.925465	-0.193916	POS5
VIN13_3522	0.163182	0.564058	0.356341	CPR3	VIN13_0653	0.0839562	0.290156	-0.483154	NUP84	VIN13_1540	1.26034e-05	0.00034916	-1.80337	IRC7	VIN13_4363	0.452801	0.925465	-0.193665	HRD1
VIN13_3250	0.163461	0.564506	-0.95784	PWP1	VIN13_2997	0.0839743	0.290156	-0.363571	YKR070W	VIN13_1542	0.766868	0.885759	-0.0770224	YML133C	VIN13_3926	0.738565	0.977505	-0.193601	HCH1
VIN13_4202	0.163857	0.565357	-0.364729	AGA1	VIN13_4869	0.0841226	0.290403	-0.27462	PNG1	VIN13_1543	0.421872	0.651714	0.181307	YRF1-7	VIN13_4874	0.430372	0.925465	-0.193163	GLR1
VIN13_3059	0.164975	0.567277	0.360905	TPO1	VIN13_2705	0.0842725	0.290656	0.506356	NNF1	VIN13_1544	0.91421	0.962869	0.0393053	PAU6	VIN13_1904	0.43506	0.925465	-0.192925	CLC1
VIN13_1388	0.165134	0.567277	-0.637444	YCK3	VIN13_1021	0.0843799	0.290761	-0.605997	MCM21	VIN13_1545	0.732656	0.865214	0.218857	YPS5	VIN13_2690	0.84835	0.984379	-0.191605	YJR096W
VIN13_0468	0.165136	0.567277	0.369132	ILV6	VIN13_1782	0.0844964	0.290772	0.357763	VMA7	VIN13_1550	0.78886	0.898994	-0.0788209	HXK2	VIN13_1222	0.468757	0.925465	-0.19026	HAT2
VIN13_1809	0.165202	0.567277	-0.281653	PEF1	VIN13_4175	0.0846943	0.290772	-0.356211	YNR014W	VIN13_1553	0.798021	0.90175	-0.0610362	RMR1	VIN13_3925	0.528424	0.935019	-0.190253	POP3
VIN13_0808	0.165221	0.567277	-0.377757	PPH3	VIN13_3501	0.0847057	0.290772	0.355546	CAC2	VIN13_1555	0.24832	0.473205	0.161022	PDE1	VIN13_2460	0.475298	0.925465	-0.190131	MNN5
VIN13_4315	0.16545	0.567277	0.560591	MET22	VIN13_0372	0.0848493	0.290772	-0.306911	PRP5	VIN13_1556	0.101738	0.268148	-0.384541	RAI1	VIN13_3667	0.663415	0.959872	-0.190005	VBA1
VIN13_1210	0.165462	0.567277	-0.49467	YEL073C	VIN13_1224	0.084872	0.290772	-0.375129	RPL12AP	VIN13_1558	0.241955	0.464416	0.151661	RTF1	VIN13_1974	0.44964	0.925465	-0.189549	MGA1
VIN13_4662	0.165826	0.567892	-0.892615	RPA43	VIN13_1321	0.0850485	0.290772	-0.336275	JHD1	VIN13_1559	0.802888	0.905004	0.0373276	TAD1	VIN13_1321	0.501081	0.926541	-0.189417	JHD1
VIN13_4952	0.166235	0.567892	0.346474	ULA1	VIN13_1085	0.0850817	0.290772	-0.424531	UBA2	VIN13_1560	0.0424026	0.153223	-0.502361	YGL242C	VIN13_2351	0.428277	0.925465	-0.189356	RHR2
VIN13_3225	0.166265	0.567892	0.431877	PUS5	VIN13_5061	0.0852357	0.290772	-0.371161	NAT3	VIN13_1562	0.380201	0.612911	-0.154099	DOC1	VIN13_1603	0.631359	0.956859	-0.188678	IME4
VIN13_4502	0.166438	0.567892	0.437841	MRPL23	VIN13_0091	0.0852983	0.290772	-0.416802	RPL32	VIN13_1564	0.00808264	0.0490812	0.42161	HAP2	VIN13_2294	0.482857	0.925465	-0.18839	SIM1
VIN13_4638	0.166463	0.567892	-0.302774	DGK1	VIN13_0387	0.0853196	0.290772	0.464346	DUT1	VIN13_1566	0.034564	0.133267	0.455627	MTO1	VIN13_3562	0.507273	0.928509	-0.18796	RAD52
VIN13_1788	0.166662	0.567892	-0.392131	POP6	VIN13_4144	0.0853451	0.290772	0.336038	KTR5	VIN13_1567	0.132505	0.318262	-0.436233	ADE5,7	VIN13_2133	0.597313	0.950637	-0.187421	SAM35
VIN13_4521	0.166845	0.567892	0.565784	DCS2	VIN13_3284	0.0855811	0.290772	-0.382664	FAR10	VIN13_1569	0.675855	0.834499	0.069898	TAN1	VIN13_3546	0.544023	0.940534	-0.186778	SUR7
VIN13_2556	0.166979	0.567892	-0.589068	PSF2	VIN13_4854	0.0856306	0.290772	-0.352721	PEX25	VIN13_1570	0.368103	0.603042	-0.132629	YGL231C	VIN13_3653	0.472939	0.925465	-0.185175	ABF2
VIN13_0630	0.167164	0.567892	0.464252	YDL144C	VIN13_3722	0.0856789	0.290772	-0.441164	YMR148W	VIN13_1574	0.0121578	0.0644054	0.517768	VID30	VIN13_3522	0.478808	0.925465	-0.184301	CPR3
VIN13_2430	0.167277	0.567892	-0.679088	HYPOTHETICAL PROTEIN	VIN13_4818	0.08568	0.290772	-0.420242	RAD53	VIN13_1575	0.16352	0.360806	-0.262003	YGL226W	VIN13_0455	0.489452	0.926541	-0.184156	BIK1
VIN13_4134	0.167292	0.567892	-0.445	NCE103	VIN13_0695	0.0857616	0.290772	0.260498	IDP1	VIN13_1576	0.301151	0.531818	-0.296315	VRG4	VIN13_4844	0.570727	0.948338	-0.184153	SPC29
VIN13_4171	0.167772	0.568525	-1.44033	CSE2	VIN13_4370	0.0858358	0.290772	-0.386741	TOP1	VIN13_1577	0.162263	0.359304	-0.228646	SDT1	VIN13_1459	0.524264	0.933563	-0.183813	TUB2
VIN13_4792	0.167779	0.568525	0.35821	TCO89	VIN13_2272	0.0858575	0.290772	-0.588525	RPL40AP	VIN13_1578	0.635358	0.810091	0.0571902	COG1	VIN13_4823	0.831882	0.983703	-0.182697	PPT2
VIN13_2158	0.168109	0.569136	0.451932	ERP5	VIN13_1364	0.0858673	0.290772	-0.287148	RAD51	VIN13_1579	0.00114039	0.0121859	-0.484353	NIF3	VIN13_1153	0.481551	0.925465	-0.182545	JIP4
VIN13_0371	0.168337	0.569187	-0.930713	ABD1	VIN13_4672	0.0859187	0.290772	-0.310762	YOR352W	VIN13_1580	0.000285309	0.00426822	-0.763479	FRA2	VIN13_4117	0.555552	0.946637	-0.182472	POR1
VIN13_0608	0.168425	0.569187	0.389151	DLD1	VIN13_4722	0.0865005	0.29219	-0.670928	YPL257W	VIN13_1582	0.299763	0.530078	0.169325	MDM34	VIN13_1691	0.511036	0.930411	-0.182069	NBP35
VIN13_3628	0.169177	0.569389	0.41397	ARG80	VIN13_4856	0.0865273	0.29219	-0.301184	GDE1	VIN13_1583	0.173552	0.373707	0.197803	KIP3	VIN13_2358	0.455174	0.925465	-0.181755	PIG2
VIN13_1476	0.169232	0.569389	0.473302	GNA1	VIN13_3606	0.0865691	0.29219	-0.436369	STB4	VIN13_1584	0.204367	0.412148	-0.261645	CLG1	VIN13_1266	0.502965	0.926541	-0.181199	YEA6
VIN13_3609	0.169409	0.569389	0.419099	UBC7	VIN13_3515	0.0868093	0.292424	-0.334589	ALO1	VIN13_1585	0.141936	0.331775	0.197088	SKI8	VIN13_0998	0.505156	0.927513	-0.181067	DPL1
VIN13_3851	0.169573	0.569389	-0.72397	HAS1	VIN13_2886	0.0868437	0.292424	0.337665	ASK1	VIN13_1586	0.0586054	0.18865	-0.333714	VAM7	VIN13_4168	0.500405	0.926541	-0.181061	ATG3
VIN13_4842	0.169624	0.569389	-0.772038	NAN1	VIN13_2368	0.08687	0.292424	-0.668219	CKA1	VIN13_1588	0.21407	0.425636	-0.21892	YPT32	VIN13_5108	0.559292	0.94694	-0.180095	MLC2
VIN13_1250	0.16968	0.569389	0.467263	RIP1	VIN13_4942	0.0869624	0.292475	0.450069	MRPS16	VIN13_1589	0.000756141	0.00903504	-1.92926	MIG2	VIN13_1451	0.579111	0.948711	-0.179877	YFL046W
VIN13_1427	0.16992	0.569389	-0.275211	BCK2	VIN13_4758	0.0872315	0.292935	0.251035	SAR1	VIN13_1590	0.0102787	0.056912	0.731917	SIP2	VIN13_4065	0.501563	0.926541	-0.179834	DMA2
VIN13_4641	0.16993	0.569389	-0.582062	SFG1	VIN13_2058	0.0873759	0.292935	-0.272438	NEM1	VIN13_1591	4.99395e-05	0.00105522	0.386878	SPT16	VIN13_0392	0.493417	0.926541	-0.179769	SHG1
VIN13_2908	0.169955	0.569389	0.661163	GPX1	VIN13_4892	0.0873936	0.292935	-0.371805	BTS1	VIN13_1593	2.35124e-07	1.17249e-05	1.58507	POX1	VIN13_2470	0.47469	0.925465	-0.17974	KRE9
VIN13_3661	0.170083	0.569389	-0.371756	NAM7	VIN13_4858	0.0874944	0.292935	0.419528	YPL108W	VIN13_1594	0.563961	0.763655	0.0941899	KEX1	VIN13_0265	0.481757	0.925465	-0.179239	CYC8
VIN13_1438	0.17014	0.569389	0.324943	PDA1	VIN13_0219	0.087669	0.292935	-0.297654	MUM2	VIN13_1595	0.0225647	0.0984735	-0.375541	ARO8	VIN13_4937	0.644951	0.957134	-0.178782	CTF19
VIN13_3564	0.170334	0.569536	0.532953	YML030W	VIN13_4397	0.0877092	0.292935	-0.352077	AHC1	VIN13_1596	0.992752	0.995875	0.0016191	MCM6	VIN13_1661	0.48027	0.925465	-0.178263	MET13
VIN13_1829	0.170996	0.571068	-0.323423	GCD2	VIN13_0818	0.0877283	0.292935	-0.468979	RRP1	VIN13_1597	0.163423	0.360806	-0.200836	EMP24	VIN13_5023	0.526454	0.934598	-0.177626	YPR084W
VIN13_4311	0.171148	0.571068	-0.597234	HST1	VIN13_3190	0.0877357	0.292935	-0.327557	CLF1	VIN13_1598	0.304691	0.534997	-0.152334	YIP4	VIN13_3465	0.558498	0.94694	-0.177581	LEU3
VIN13_4124	0.171245	0.571068	-0.465228	SLM2	VIN13_4996	0.0877953	0.292935	0.299714	MAK3	VIN13_1599	0.022437	0.0981899	0.443606	MDS3	VIN13_4990	0.524388	0.933563	-0.176089	PUF2
VIN13_2423	0.17165	0.571649	-0.484619	DCG1	VIN13_0769	0.0879889	0.293209	-0.514545	MIC14	VIN13_1600	0.859325	0.937263	-0.0203822	DSD1	VIN13_2080	0.381586	0.925465	-0.175441	PPA1
VIN13_3194	0.171802	0.571649	-0.328642	YPS3	VIN13_3268	0.0881947	0.293209	-0.400614	CPR6	VIN13_1602	0.229267	0.446825	0.204899	HOS2	VIN13_1050	0.612606	0.954279	-0.175011	YDR352W
VIN13_3991	0.171959	0.571649	-0.306024	RTT106	VIN13_3727	0.0882385	0.293209	-0.316198	RIM13	VIN13_1603	0.100122	0.266613	0.274545	IME4	VIN13_2491	0.674002	0.960289	-0.174156	YJL149W
VIN13_3192	0.172069	0.571649	-0.498888	SRN2	VIN13_3423	0.0882415	0.293209	-0.364403	SFP1	VIN13_1604	0.418667	0.647565	-0.203861	COX13	VIN13_3875	0.48834	0.926541	-0.173838	PRE5
VIN13_4246	0.172221	0.571649	-0.76057	NOP8	VIN13_4667	0.0883409	0.293209	-0.380696	PYK2	VIN13_1605	0.0326739	0.128093	0.294431	CDC55	VIN13_1824	0.411951	0.925465	-0.173626	PAC10
VIN13_4400	0.172433	0.571649	-0.29376	STI1	VIN13_3335	0.0883422	0.293209	-0.390753	ECM38	VIN13_1606	0.00744967	0.0459765	-0.586383	RPS26AP	VIN13_1762	0.526	0.934232	-0.173599	RPN14
VIN13_4759	0.172476	0.571649	-0.96607	BMS1	VIN13_1630	0.0885886	0.29377	-0.470096	YGL159W	VIN13_1607	0.00279004	0.022984	0.455797	COX4	VIN13_4685	0.47534	0.925465	-0.173501	SCP1
VIN13_4199	0.172993	0.572781	0.465621	YNR040W	VIN13_0599	0.0888609	0.294219	0.280613	TFP1	VIN13_1608	0.00390938	0.0287251	-0.429063	TPN1	VIN13_3538	0.516295	0.93054	-0.17329	PIF1
VIN13_4004	0.173121	0.572781	0.409355	YNL190W	VIN13_0296	0.0889059	0.294219	-0.354948	ARA1	VIN13_1610	0.00180404	0.0168678	1.50221	STR3	VIN13_0325	0.567813	0.948338	-0.172411	DTR1
VIN13_1363	0.173893	0.57458	0.50831	PUP3	VIN13_1268	0.0890259	0.294219	-0.512916	YEA4	VIN13_1611	0.593406	0.785051	0.066239	GTS1	VIN13_1280	0.491829	0.926541	-0.172397	NTF2
VIN13_3651	0.174025	0.57458	-0.342286	MOT3	VIN13_0691	0.0890348	0.294219	-0.335772	YET3	VIN13_1613	0.000133772	0.00239382	-1.04979	TOS3	VIN13_4035	0.418075	0.925465	-0.172393	GIM3
VIN13_4706	0.17412	0.57458	-0.611408	HYPOTHETICAL PROTEIN	VIN13_1160	0.0891364	0.294298	0.471746	CWC21	VIN13_1614	0.566901	0.765851	-0.0845599	MPT5	VIN13_0560	0.549065	0.943253	-0.172024	PTP1
VIN13_4101	0.174313	0.574717	0.321257	MLF3	VIN13_1978	0.0892245	0.294332	0.298297	PUP2	VIN13_1616	0.915523	0.963437	0.028621	SAE2	VIN13_1733	0.760855	0.979397	-0.171894	YGL039W
VIN13_2095	0.174965	0.576363	0.475208	SRB2	VIN13_4365	0.0893075	0.294349	0.405295	PLB3	VIN13_1617	0.100531	0.266847	-0.265465	BUD13	VIN13_4128	0.590792	0.950637	-0.171762	BOP3
VIN13_4551	0.175461	0.577496	-0.395254	NPT1	VIN13_0550	0.0895017	0.294733	-0.652936	YCR101C	VIN13_1619	0.307328	0.53786	-0.110672	NUP49	VIN13_4522	0.479923	0.925465	-0.170896	MED4
VIN13_2457	0.175622	0.577523	-0.492099	YJL193W	VIN13_3403	0.089601	0.294804	0.318369	SEC61	VIN13_1620	0.415173	0.644059	0.391761	ROK1	VIN13_1722	0.479798	0.925465	-0.170369	OLE1
VIN13_0417	0.175997	0.577765	0.586726	YBR285W	VIN13_2473	0.0899282	0.295623	0.305404	YJL171C	VIN13_1621	0.451839	0.677034	-0.444459	SPO74	VIN13_2760	0.51225	0.93054	-0.170315	YKL207W
VIN13_1604	0.176001	0.577765	0.517601	COX13	VIN13_2118	0.0900935	0.29591	0.544868	RRP4	VIN13_1622	0.598052	0.786468	-0.192618	SUA5	VIN13_4150	0.724211	0.969273	-0.170205	HEF3
VIN13_0286	0.176295	0.57779	-0.924276	YBR138C	VIN13_1322	0.0904942	0.296959	0.409367	HOM3	VIN13_1623	0.556077	0.758194	0.0521725	PMR1	VIN13_3277	0.617496	0.954279	-0.170151	ADY4
VIN13_2609	0.176469	0.57779	0.428526	SYS1	VIN13_3042	0.0905698	0.296959	-0.534088	LDB18	VIN13_1624	0.101362	0.267876	-0.41049	CUP2	VIN13_2325	0.491052	0.926541	-0.169851	AVT7
VIN13_4430	0.176692	0.57779	0.296831	CYT1	VIN13_2286	0.0906544	0.29698	-0.467222	CSM2	VIN13_1625	0.382783	0.614984	0.147264	YRB30	VIN13_3268	0.591042	0.950637	-0.169775	CPR6
VIN13_0121	0.176712	0.57779	-0.822202	YBL054W	VIN13_1372	0.0907365	0.296991	0.388753	RTT105	VIN13_1627	0.0890266	0.247583	-0.575182	SUT1	VIN13_1685	0.582457	0.949419	-0.169267	SRM1
VIN13_1855	0.176772	0.57779	0.348092	YGR111W	VIN13_0790	0.0910016	0.297602	-0.331873	YDR056C	VIN13_1628	0.575102	0.771977	-0.100198	YIP5	VIN13_1791	0.525275	0.933822	-0.169218	TIM21
VIN13_1916	0.176941	0.577844	-0.888849	RNR4	VIN13_4668	0.0910907	0.297636	-0.632684	PUT4	VIN13_1630	0.387928	0.620022	0.194472	YGL159W	VIN13_2067	0.484782	0.926483	-0.168396	ARD1
VIN13_1980	0.177549	0.579332	0.273364	COQ6	VIN13_0798	0.0911939	0.29765	-0.348938	RPS13	VIN13_1631	0.165171	0.361887	-0.755371	RCK1	VIN13_4832	0.531934	0.935393	-0.168023	SPP1
VIN13_3226	0.177915	0.580025	-0.860862	SEC10	VIN13_3992	0.0912521	0.29765	-0.60898	SPS18	VIN13_1632	0.139621	0.328349	-0.272484	YGL157W	VIN13_4033	0.617319	0.954279	-0.167594	YNL155W
VIN13_0142	0.178069	0.580026	0.368762	PET9	VIN13_3322	0.0915592	0.298395	-0.416372	ECI1	VIN13_1634	0.208247	0.417387	0.179563	CDC43	VIN13_5009	0.518993	0.93054	-0.167372	HOS1
VIN13_0189	0.17895	0.582395	0.318963	SCO2	VIN13_2296	0.0917941	0.298573	-0.315417	QDR2	VIN13_1635	0.877646	0.94372	0.0262134	LYS5	VIN13_2197	0.48332	0.925465	-0.167338	SPO12
VIN13_2110	0.179211	0.582412	-0.468377	GIC1	VIN13_2943	0.0918657	0.298573	-0.350799	YKR011C	VIN13_1636	0.0735348	0.221205	-0.258524	PEX14	VIN13_4371	0.44939	0.925465	-0.167296	RPB11
VIN13_2880	0.179263	0.582412	-0.486962	FBA1	VIN13_1514	0.0918868	0.298573	-0.453198	ECO1	VIN13_1640	0.000455464	0.0060837	-0.705209	ARO2	VIN13_4744	0.472223	0.925465	-0.166624	SSO1
VIN13_1299	0.179538	0.582805	-0.472396	MIG3	VIN13_3318	0.0919292	0.298573	-0.511988	DBP9	VIN13_1641	0.451697	0.677034	0.117647	RPL9AP	VIN13_2877	0.518833	0.93054	-0.166515	MNR2
VIN13_1478	0.179762	0.582924	0.703611	HSP12	VIN13_4730	0.0921599	0.299065	-0.324126	GAL4	VIN13_1642	0.0612137	0.193688	0.564263	YGL146C	VIN13_3361	0.55602	0.946637	-0.166194	MID2
VIN13_3834	0.179976	0.582924	0.34526	SCS7	VIN13_0799	0.0923298	0.29936	-0.57814	YDR065W	VIN13_1645	0.0344421	0.132934	0.399839	MRF1	VIN13_1317	0.516167	0.93054	-0.166	SAP1
VIN13_3374	0.180315	0.582924	0.413228	DIC1	VIN13_2744	0.0933527	0.302291	0.574161	SNO2	VIN13_1646	0.0456393	0.160531	0.277293	GPI10	VIN13_4250	0.504596	0.927513	-0.165974	ARG8
VIN13_3668	0.180523	0.582924	0.310897	YTA12	VIN13_2854	0.0933933	0.302291	-0.506892	YKL091C	VIN13_1651	0.341173	0.575288	0.208145	MRM2	VIN13_3215	0.436026	0.925465	-0.165874	SMD3
VIN13_3666	0.180587	0.582924	0.363789	YMR087W	VIN13_2212	0.0937542	0.303131	-0.422484	THP2	VIN13_1652	0.942284	0.972714	-0.0126169	RPL1BP	VIN13_3726	0.694687	0.962658	-0.16577	NUP53
VIN13_3254	0.180707	0.582924	0.332725	COQ9	VIN13_0700	0.0938129	0.303131	0.717945	RAD59	VIN13_1653	0.343867	0.577658	0.126027	PCL10	VIN13_4104	0.478659	0.925465	-0.165161	LAT1
VIN13_4879	0.181029	0.582924	-0.54879	ELP3	VIN13_1221	0.0944017	0.304748	0.393023	PCM1	VIN13_1656	0.149442	0.341634	-0.116834	CEG1	VIN13_1196	0.604203	0.952995	-0.165109	RBA50
VIN13_3109	0.181045	0.582924	0.279283	ADE16	VIN13_4256	0.0944742	0.304748	-0.345256	HRT1	VIN13_1657	0.00527783	0.0356301	0.738058	RSM23	VIN13_2892	0.55655	0.946637	-0.164568	DCW1
VIN13_2989	0.181209	0.582924	0.400205	TFA2	VIN13_0472	0.0945588	0.304761	-0.286786	PGS1	VIN13_1658	0.895807	0.953691	-0.0194425	CWC23	VIN13_3191	0.574993	0.948338	-0.164508	YLR118C
VIN13_0579	0.181308	0.582924	-0.948235	NHP2	VIN13_3945	0.0948192	0.305341	-0.327416	DSL1	VIN13_1659	0.179219	0.381924	-0.209407	SOH1	VIN13_2181	0.670382	0.960289	-0.164352	WSS1
VIN13_1762	0.181325	0.582924	0.288953	RPN14	VIN13_3130	0.0949843	0.305553	-0.330371	IES3	VIN13_1660	0.125321	0.306607	-0.390778	SCS3	VIN13_0600	0.623772	0.954749	-0.164077	YDL183C
VIN13_2801	0.181776	0.582924	-0.349257	RCN1	VIN13_3248	0.0950467	0.305553	-0.240106	HCR1	VIN13_1661	0.00122287	0.0128832	0.348364	MET13	VIN13_1608	0.558797	0.94694	-0.16405	TPN1
VIN13_4278	0.181819	0.582924	-0.429323	WSC3	VIN13_0918	0.0952434	0.305697	-0.33253	RKM2	VIN13_1662	0.00100641	0.0111563	0.66734	MON1	VIN13_0436	0.530965	0.935393	-0.16401	PBN1
VIN13_0952	0.182133	0.582924	-0.295417	YDR239C	VIN13_2753	0.0952529	0.305697	0.288399	YRA2	VIN13_1663	0.509082	0.722842	0.13321	RPS2	VIN13_2425	0.566209	0.948338	-0.163666	DAL3
VIN13_4036	0.182245	0.582924	-0.340258	INN1	VIN13_2900	0.0953387	0.305714	-0.393737	UGP1	VIN13_1665	0.0198319	0.0904527	-0.662074	GPG1	VIN13_1600	0.528903	0.935393	-0.163637	DSD1
VIN13_3761	0.182296	0.582924	0.333771	SPG5	VIN13_4875	0.0954328	0.305756	-0.335147	RPS6BP	VIN13_1666	0.155997	0.351252	-0.776944	PRP43	VIN13_2417	0.588902	0.950637	-0.163198	YIR024C
VIN13_4693	0.182424	0.582924	-0.473279	GDH1	VIN13_2940	0.0956906	0.306323	-0.345724	RSC4	VIN13_1667	0.234732	0.454397	0.196509	ABC1	VIN13_0571	0.543989	0.940534	-0.162895	RRI1
VIN13_0722	0.182446	0.582924	0.271334	SLM3	VIN13_1881	0.0959184	0.306649	-2.37641	BTN2	VIN13_1669	0.663613	0.827412	0.056952	SNF4	VIN13_1086	0.530053	0.935393	-0.162761	YDR391C
VIN13_2804	0.182737	0.582924	-0.356672	SRP102	VIN13_0157	0.0959543	0.306649	-0.284906	SCT1	VIN13_1672	0.704662	0.851104	0.0577632	TAF6	VIN13_3569	0.598177	0.950637	-0.162405	NSE5
VIN13_0524	0.182786	0.582924	0.418595	IMG2	VIN13_4250	0.0964477	0.307692	0.303286	ARG8	VIN13_1673	0.874919	0.942453	0.0576809	NSA1	VIN13_0056	0.486123	0.926541	-0.161842	SSA1
VIN13_0402	0.182887	0.582924	0.593562	YBR269C	VIN13_0473	0.0964903	0.307692	0.354089	YCL002C	VIN13_1674	0.0483622	0.166398	-0.287808	CUE3	VIN13_5036	0.501258	0.926541	-0.161622	PRE2
VIN13_0639	0.182965	0.582924	0.307482	PPH21	VIN13_0709	0.0965244	0.307692	0.503646	KNH1	VIN13_1675	0.0814405	0.233718	-0.476853	YGL108C	VIN13_0898	0.458228	0.925465	-0.161547	UBC1
VIN13_3438	0.183117	0.582924	-0.39965	RPN13	VIN13_3843	0.0966481	0.307827	-0.379218	GPI12	VIN13_1677	0.000182318	0.00304361	-0.393062	MLC1	VIN13_2046	0.697631	0.962658	-0.161133	YHL012W
VIN13_1082	0.183335	0.583128	0.310302	YDR387C	VIN13_1580	0.0967564	0.307913	0.507877	FRA2	VIN13_1678	0.281147	0.510893	-0.156204	ARC1	VIN13_2810	0.532569	0.935393	-0.160196	AVT3
VIN13_0477	0.183963	0.583225	-0.42888	MRPL32	VIN13_1105	0.0970624	0.308152	-0.480584	RRP17	VIN13_1679	0.166858	0.363664	0.338835	VPS73	VIN13_3651	0.753275	0.978988	-0.160089	MOT3
VIN13_0946	0.184219	0.583225	-0.662042	RTN1	VIN13_3911	0.0971389	0.308152	-0.366803	CLA4	VIN13_1680	0.215864	0.427386	0.289718	RPL28	VIN13_2170	0.533023	0.935393	-0.159623	YHR122W
VIN13_4841	0.18424	0.583225	0.413234	HHO1	VIN13_5095	0.0972337	0.308152	-0.304744	YPR172W	VIN13_1681	0.605644	0.790461	-0.101777	YGL101W	VIN13_3691	0.519414	0.93054	-0.159405	FOL3
VIN13_0892	0.184377	0.583225	0.403076	HSP42	VIN13_0753	0.0972563	0.308152	-0.420094	GAL3	VIN13_1682	0.0391217	0.143587	-0.267315	SEH1	VIN13_0381	0.569571	0.948338	-0.159178	YBR246W
VIN13_3748	0.184387	0.583225	0.300339	YMR178W	VIN13_2865	0.0973913	0.308152	-0.699542	DHR2	VIN13_1683	0.765464	0.885602	-0.123849	LSG1	VIN13_0298	0.544426	0.940534	-0.158489	APD1
VIN13_3323	0.184497	0.583225	-0.399281	NNT1	VIN13_2190	0.0975049	0.308152	0.728287	DCD1	VIN13_1684	0.789775	0.898994	0.0339325	USE1	VIN13_0819	0.442387	0.925465	-0.158476	SLU7
VIN13_5003	0.184563	0.583225	0.599323	JID1	VIN13_0843	0.0975071	0.308152	-0.425328	APC4	VIN13_1685	0.110732	0.282687	-0.326035	SRM1	VIN13_2906	0.494739	0.926541	-0.157762	TFA1
VIN13_5042	0.184854	0.583225	0.334821	YPR109W	VIN13_3396	0.0975565	0.308152	-0.465326	HYPOTHETICAL PROTEIN	VIN13_1686	0.903458	0.957026	-0.0214531	TOS8	VIN13_4793	0.650648	0.959872	-0.157611	PPQ1
VIN13_1098	0.184903	0.583225	0.335308	MRP20	VIN13_3299	0.0975764	0.308152	-0.832094	HYPOTHETICAL PROTEIN	VIN13_1691	0.894268	0.953138	0.0190453	NBP35	VIN13_0611	0.387499	0.925465	-0.157498	UGA3
VIN13_1415	0.184906	0.583225	0.413071	OXA1	VIN13_1018	0.0977086	0.308152	0.365067	IPK1	VIN13_1692	0.488173	0.707937	-0.114691	LIF1	VIN13_3680	0.969406	0.995375	-0.157231	SRT1
VIN13_4866	0.18556	0.58353	0.338456	YPL099C	VIN13_2297	0.0977265	0.308152	-0.341116	QDR1	VIN13_1694	0.0694309	0.212129	-0.33237	MMS2	VIN13_1329	0.579445	0.948711	-0.156709	PCL6
VIN13_4211	0.185881	0.58353	-1.04513	NOG2	VIN13_3855	0.097811	0.308162	-0.321384	JNM1	VIN13_1695	0.58946	0.783155	0.114788	MAD1	VIN13_3438	0.580421	0.948711	-0.155496	RPN13
VIN13_1972	0.185944	0.58353	0.429183	CPD1	VIN13_4864	0.0979024	0.308193	-0.295228	ELP4	VIN13_1696	0.0241997	0.103061	-0.40299	YGL085W	VIN13_2304	0.417504	0.925465	-0.15541	SDP1
VIN13_0961	0.185959	0.58353	-0.735549	YDR249C	VIN13_3831	0.0979998	0.308244	-0.715225	TMA23	VIN13_1697	0.182673	0.38481	0.182964	GUP1	VIN13_4207	0.569965	0.948338	-0.155289	MSO1
VIN13_1274	0.186002	0.58353	-0.43284	PMI40	VIN13_4316	0.0982066	0.308469	-0.283238	CRT10	VIN13_1699	0.325636	0.558403	-0.109186	YGL082W	VIN13_2682	0.589783	0.950637	-0.155157	YJR088C
VIN13_4529	0.186139	0.58353	0.41164	LAS17	VIN13_3696	0.0983144	0.308469	0.464561	YMR118C	VIN13_1700	0.218508	0.430568	0.318821	YGL081W	VIN13_1343	0.553161	0.945629	-0.154836	VTC1
VIN13_0017	0.186229	0.58353	-0.303362	SPC72	VIN13_4400	0.0983157	0.308469	-0.289724	STI1	VIN13_1701	0.267357	0.496729	-0.282638	YGL080W	VIN13_1772	0.65826	0.959872	-0.154834	MUQ1
VIN13_1496	0.186385	0.58353	0.319737	YFH7	VIN13_2696	0.0984255	0.308557	-0.461679	VPS25	VIN13_1702	0.434287	0.662369	-0.131404	YGL079W	VIN13_0230	0.517174	0.93054	-0.15399	ALG14
VIN13_0160	0.1864	0.58353	-0.310156	HIR1	VIN13_3783	0.0987035	0.309173	0.315496	SCJ1	VIN13_1703	0.726811	0.862396	-0.145957	DBP3	VIN13_3335	0.573848	0.948338	-0.153969	ECM38
VIN13_0049	0.186915	0.58353	0.295302	NTG1	VIN13_0450	0.0988542	0.309389	0.355231	LSB5	VIN13_1704	0.679833	0.837501	-0.0718905	HNM1	VIN13_2679	0.5563	0.946637	-0.153913	ACF4
VIN13_0690	0.187259	0.58353	-0.501499	YDL073W	VIN13_0244	0.0990428	0.309719	0.439583	AAC3	VIN13_1705	0.151544	0.344268	0.172704	MPS2	VIN13_0069	0.815567	0.983026	-0.153768	YAR023C
VIN13_1842	0.18727	0.58353	0.407805	TPC1	VIN13_1620	0.0991233	0.309719	-0.75752	ROK1	VIN13_1708	0.0556763	0.183325	-0.377117	RPB9	VIN13_2037	0.748826	0.978241	-0.153762	SPO11
VIN13_3619	0.187416	0.58353	-0.328895	HOF1	VIN13_3104	0.0995436	0.310776	-0.599071	IZH3	VIN13_1709	0.48918	0.708297	0.184719	MNP1	VIN13_4419	0.546947	0.940899	-0.152123	YOR052C
VIN13_4217	0.187498	0.58353	-0.36024	MNT4	VIN13_3478	0.0997476	0.311157	-0.493239	ERG13	VIN13_1710	0.72175	0.85894	0.0679246	NPY1	VIN13_0412	0.549706	0.943758	-0.151413	SAF1
VIN13_4256	0.187544	0.58353	0.373821	HRT1	VIN13_0155	0.100101	0.312002	-0.34426	RRN6	VIN13_1711	0.819471	0.91298	-0.0321251	SGF73	VIN13_4500	0.680946	0.960289	-0.151405	SPP2
VIN13_2004	0.18755	0.58353	-0.556931	BGL2	VIN13_4171	0.100282	0.31231	-0.34697	CSE2	VIN13_1713	0.00110692	0.0120697	0.824841	MRH4	VIN13_0519	0.623307	0.954749	-0.151055	HCM1
VIN13_3206	0.187624	0.58353	0.389224	YLR137W	VIN13_0904	0.10057	0.312944	-0.29221	CDC1	VIN13_1714	0.916332	0.963476	0.0176287	PUS2	VIN13_1693	0.951378	0.995014	-0.150979	MF(ALPHA)2
VIN13_0415	0.187841	0.583727	-0.273818	SSH1	VIN13_3092	0.100651	0.312944	0.507659	TEN1	VIN13_1716	0.042299	0.152996	-0.406329	DUO1	VIN13_0741	0.683611	0.960289	-0.150942	PTC1
VIN13_4871	0.188872	0.586447	-0.253516	SEC62	VIN13_3800	0.100821	0.31298	-0.331783	TRI1	VIN13_1719	0.200872	0.407466	-0.248044	RAD6	VIN13_3841	0.693867	0.962658	-0.150576	YMR279C
VIN13_0237	0.189087	0.586634	-0.279741	ECM33	VIN13_2827	0.100828	0.31298	-0.548863	RRN3	VIN13_1720	0.000215558	0.00344524	0.651039	YGL057C	VIN13_0200	0.772541	0.979541	-0.150333	SCO1
VIN13_0862	0.190152	0.588574	-0.822617	MTQ2	VIN13_4709	0.100971	0.313006	-0.583009	YPL272C	VIN13_1721	0.688018	0.842288	-0.0661295	SDS23	VIN13_2696	0.708513	0.962868	-0.149844	VPS25
VIN13_0696	0.190479	0.588574	-0.58208	PEX19	VIN13_4220	0.101002	0.313006	-0.397774	YNR062C	VIN13_1722	0.292238	0.522202	-0.380496	OLE1	VIN13_2418	0.615354	0.954279	-0.149787	MND2
VIN13_0636	0.190507	0.588574	0.313231	RGT2	VIN13_0996	0.10109	0.313023	-0.307882	SRP101	VIN13_1723	0.825518	0.915882	-0.0297953	ERV14	VIN13_3859	0.570492	0.948338	-0.149336	LIP1
VIN13_0326	0.190605	0.588574	-0.309923	RPS6BP	VIN13_3939	0.101349	0.313431	-0.395349	IST1	VIN13_1724	0.301368	0.531818	-0.160299	TYW3	VIN13_0870	0.563949	0.948338	-0.149162	KGD2
VIN13_1224	0.19062	0.588574	-0.47447	RPL12AP	VIN13_4346	0.101387	0.313431	0.248658	GAS5	VIN13_1725	0.508444	0.722485	0.0701499	TIF4632	VIN13_0007	0.522369	0.932608	-0.149141	BDH1
VIN13_1555	0.190943	0.588574	0.33381	PDE1	VIN13_0848	0.101539	0.313488	-0.316073	YDR124W	VIN13_1726	0.977535	0.990244	-0.00403662	RPT6	VIN13_1856	0.774806	0.980082	-0.14732	SHY1
VIN13_1279	0.191127	0.588574	-0.337141	SEC3	VIN13_0574	0.101574	0.313488	-0.630004	NOP6	VIN13_1727	0.192975	0.398965	0.202427	ALG13	VIN13_4596	0.551865	0.944625	-0.146908	RPN8
VIN13_3516	0.191307	0.588574	0.426094	TUB1	VIN13_3611	0.101654	0.313488	0.507657	MRPL3	VIN13_1728	2.668e-05	0.000623646	-0.785744	RIM8	VIN13_0603	0.663685	0.959872	-0.146854	PCL9
VIN13_3003	0.191329	0.588574	-0.456915	YKR078W	VIN13_4909	0.101885	0.313946	-0.311724	MNN9	VIN13_1729	0.652903	0.819141	-0.0700025	RNA15	VIN13_2615	0.644666	0.957134	-0.146711	SAG1
VIN13_0125	0.191427	0.588574	0.672934	MOH1	VIN13_0575	0.102453	0.315032	-0.30673	SHR3	VIN13_1730	2.94563e-06	0.000101909	-0.665542	DST1	VIN13_1393	0.510498	0.930328	-0.146602	YER128W
VIN13_4786	0.191436	0.588574	0.313721	POS5	VIN13_3192	0.102475	0.315032	-0.550346	SRN2	VIN13_1731	0.721831	0.85894	0.0804303	YGL041W-A	VIN13_4259	0.556175	0.946637	-0.146543	ALR1
VIN13_3273	0.19177	0.588574	-0.378894	IFH1	VIN13_5028	0.102487	0.315032	-0.355434	YPR091C	VIN13_1732	0.0844653	0.238595	0.275755	HEM2	VIN13_3284	0.581774	0.949342	-0.146421	FAR10
VIN13_2975	0.192021	0.588574	0.407623	PET10	VIN13_3262	0.102712	0.315466	-0.450617	CLB4	VIN13_1733	0.843634	0.927725	0.0371277	YGL039W	VIN13_1613	0.683121	0.960289	-0.14595	TOS3
VIN13_3482	0.192253	0.588574	-0.445695	GTR1	VIN13_2709	0.103022	0.316164	-0.39588	ILM1	VIN13_1734	0.00967362	0.0547121	0.347938	OCH1	VIN13_4730	0.638289	0.956859	-0.145591	GAL4
VIN13_4379	0.192261	0.588574	-1.23515	UTP23	VIN13_4292	0.1032	0.316451	-0.470879	MSH2	VIN13_1735	0.339364	0.574308	0.186588	PNC1	VIN13_2072	0.514299	0.93054	-0.145465	ARG4
VIN13_0653	0.192376	0.588574	-0.4013	NUP84	VIN13_2747	0.103655	0.317433	-0.419023	COS5	VIN13_1736	0.00127063	0.0132372	0.681388	YGL036W	VIN13_4612	0.575388	0.948338	-0.145432	PLP2
VIN13_3671	0.192379	0.588574	0.280326	AIP1	VIN13_2562	0.103688	0.317433	0.536567	MRPL8	VIN13_1737	0.0355751	0.135644	-0.444516	MIG1	VIN13_0850	0.653995	0.959872	-0.144789	SWF1
VIN13_4309	0.192511	0.588574	0.376363	NBA1	VIN13_2369	0.104135	0.318547	-0.298537	CAP2	VIN13_1738	0.586569	0.7817	-0.0608632	RPL24AP	VIN13_0255	0.901895	0.987517	-0.144508	FES1
VIN13_3348	0.192713	0.588716	-0.456723	SPH1	VIN13_4788	0.104456	0.318807	-0.337039	UIP4	VIN13_1739	0.100785	0.267177	-1.22114	CGR1	VIN13_1556	0.401521	0.925465	-0.14311	RAI1
VIN13_3464	0.193083	0.588858	0.316086	HMG2	VIN13_0608	0.104456	0.318807	-0.345962	DLD1	VIN13_1740	0.0715243	0.216776	-0.383347	SCW11	VIN13_1577	0.83097	0.983703	-0.143105	SDT1
VIN13_3421	0.193242	0.588858	0.325156	BDF1	VIN13_1405	0.104555	0.318807	-0.271876	DDI1	VIN13_1741	0.0393669	0.144204	0.303208	CWH41	VIN13_4339	0.420992	0.925465	-0.142128	RPP2AP
VIN13_0242	0.193291	0.588858	0.397448	TEC1	VIN13_1402	0.104557	0.318807	-0.315012	YER140W	VIN13_1742	0.000200195	0.00325534	-0.589762	TRP5	VIN13_3816	0.698818	0.962658	-0.141727	YMR252C
VIN13_1137	0.193382	0.588858	-0.329965	GUK1	VIN13_3975	0.105042	0.320028	-0.378438	ATG4	VIN13_1743	0.195222	0.401924	-0.218405	PGD1	VIN13_1332	0.528225	0.935019	-0.140855	CEM1
VIN13_4544	0.193672	0.589009	0.274789	MRM1	VIN13_5038	0.105398	0.320407	-0.485675	COG4	VIN13_1746	0.636474	0.810767	-0.071984	ALK1	VIN13_3769	0.607569	0.95395	-0.140272	ROT1
VIN13_0165	0.193846	0.589009	-0.46796	HTB2	VIN13_2494	0.105487	0.320407	-0.312118	SFH5	VIN13_1747	0.183968	0.386757	-0.169592	GET1	VIN13_1226	0.614451	0.954279	-0.13958	AFG1
VIN13_4624	0.193898	0.589009	-0.38534	UAF30	VIN13_3733	0.105489	0.320407	-0.31445	HLJ1	VIN13_1748	0.0778301	0.227944	-0.144774	CKB1	VIN13_3621	0.618648	0.954279	-0.139579	IMP2
VIN13_3973	0.194394	0.589889	-0.385193	CNM67	VIN13_2367	0.105505	0.320407	-0.283657	CST6	VIN13_1749	0.367051	0.602885	0.110845	JAC1	VIN13_2518	0.476131	0.925465	-0.139057	ASF1
VIN13_3864	0.1945	0.589889	0.393167	ADH2	VIN13_4548	0.105885	0.321302	-0.573561	NOC2	VIN13_1750	0.594838	0.785051	-0.0652405	ATE1	VIN13_2310	0.585089	0.950637	-0.139002	PFK26
VIN13_3889	0.194704	0.589971	0.321075	KRE1	VIN13_1738	0.105972	0.321307	-0.242607	RPL24AP	VIN13_1754	1.30039e-05	0.000352203	0.616254	PDR1	VIN13_3221	0.466645	0.925465	-0.138764	ACS2
VIN13_0276	0.194918	0.589971	-0.460051	VMA2	VIN13_4637	0.106079	0.321307	-0.457777	NOP58	VIN13_1755	0.0380646	0.140534	0.343275	ERG4	VIN13_3884	0.710694	0.964089	-0.13753	MDJ2
VIN13_4764	0.194995	0.589971	-0.686324	PUS1	VIN13_4689	0.106141	0.321307	-0.397095	GPB1	VIN13_1756	0.681541	0.838475	-0.048465	SCL1	VIN13_2153	0.620909	0.954482	-0.137028	YPT35
VIN13_0398	0.195476	0.590098	0.406025	YPT10	VIN13_0956	0.106509	0.321981	-0.293053	PEX5	VIN13_1757	0.792118	0.899981	-0.0896827	YGL010W	VIN13_1861	0.847155	0.984379	-0.136964	COG2
VIN13_1507	0.19548	0.590098	0.350115	HYPOTHETICAL PROTEIN	VIN13_3940	0.106534	0.321981	0.263708	PDR17	VIN13_1761	0.921539	0.965151	-0.0170186	COG7	VIN13_1174	0.619422	0.954279	-0.136918	ITR1
VIN13_2408	0.195504	0.590098	0.522239	YIR014W	VIN13_0451	0.106743	0.322103	0.283925	YCL033C	VIN13_1762	0.180733	0.382718	0.189422	RPN14	VIN13_3140	0.690648	0.962658	-0.136564	YLR063W
VIN13_0566	0.195889	0.590788	0.617525	HBT1	VIN13_0508	0.106744	0.322103	0.544778	IMG1	VIN13_1763	0.812342	0.909195	-0.0307042	CDH1	VIN13_1441	0.673473	0.960289	-0.136279	YER182W
VIN13_1313	0.196507	0.591435	0.412463	MXR1	VIN13_1399	0.107052	0.322776	0.250579	YER134C	VIN13_1764	0.398325	0.630253	-0.144693	ERP6	VIN13_2415	0.531684	0.935393	-0.136198	SEC11
VIN13_4238	0.196563	0.591435	0.551412	ZPS1	VIN13_2491	0.107417	0.323619	-0.4222	YJL149W	VIN13_1765	0.892164	0.953038	0.0154469	ERG26	VIN13_1586	0.670282	0.960289	-0.13559	VAM7
VIN13_3899	0.196572	0.591435	-0.532526	YNL311C	VIN13_1966	0.10756	0.323791	0.238639	PFK1	VIN13_1766	0.309759	0.539338	0.186095	YGR001C	VIN13_1766	0.568393	0.948338	-0.135549	YGR001C
VIN13_0428	0.19737	0.591855	-0.703778	MAL33	VIN13_1009	0.108167	0.324901	-0.324024	YDR306C	VIN13_1767	0.747923	0.8766	0.0554547	SWC4	VIN13_5074	0.576786	0.948359	-0.135363	YPR148C
VIN13_4080	0.1976	0.591855	0.327911	RAS2	VIN13_0482	0.108188	0.324901	-0.29628	RVS161	VIN13_1769	0.443259	0.67052	-0.0859206	PEX31	VIN13_1675	0.685654	0.96145	-0.135073	YGL108C
VIN13_0804	0.197658	0.591855	-0.691059	PAA1	VIN13_3303	0.108251	0.324901	-0.356415	GSY2	VIN13_1770	0.550052	0.753551	-0.0734502	TFG2	VIN13_0806	0.580512	0.948711	-0.134889	SNF11
VIN13_0945	0.19779	0.591855	0.32246	HEM1	VIN13_4797	0.108272	0.324901	0.346156	SPT14	VIN13_1771	0.983475	0.992766	-0.00480902	PRP18	VIN13_0644	0.616211	0.954279	-0.134817	VCX1
VIN13_0441	0.197797	0.591855	-0.778546	YCL047C	VIN13_0455	0.108452	0.325016	-0.388037	BIK1	VIN13_1772	0.0773426	0.227472	-0.218175	MUQ1	VIN13_3360	0.600309	0.950756	-0.133663	CHS5
VIN13_2372	0.197922	0.591855	0.659679	HYPOTHETICAL PROTEIN	VIN13_3330	0.108482	0.325016	0.323534	SEC72	VIN13_1773	0.499101	0.716369	-0.0908951	SEC9	VIN13_4945	0.645555	0.957429	-0.133635	RET3
VIN13_4944	0.197943	0.591855	-0.413022	TAF3	VIN13_3306	0.108601	0.325115	-0.654098	HYPOTHETICAL PROTEIN	VIN13_1774	0.309598	0.539338	-0.150185	NMA2	VIN13_3632	0.54563	0.940776	-0.133598	CSM3
VIN13_1791	0.19803	0.591855	0.33463	TIM21	VIN13_0389	0.108695	0.325115	-0.3324	YBR255W	VIN13_1775	0.0374897	0.139375	-0.221801	YGR012W	VIN13_0474	0.59703	0.950637	-0.133369	RER1
VIN13_3430	0.198119	0.591855	-0.627681	CTR3	VIN13_3580	0.108772	0.325115	0.226175	ERV25	VIN13_1776	0.413756	0.643246	-0.0779163	SNU71	VIN13_1726	0.567172	0.948338	-0.13336	RPT6
VIN13_1630	0.198323	0.591997	-0.94632	YGL159W	VIN13_3808	0.1093	0.326094	-0.304353	RPL20AP	VIN13_1778	0.758412	0.88318	-0.0476548	YGR015C	VIN13_0078	0.592526	0.950637	-0.133118	YDR034C-D
VIN13_0482	0.198672	0.59257	0.41309	RVS161	VIN13_2152	0.109317	0.326094	-0.364606	GRE3	VIN13_1779	0.921315	0.965151	-0.0209237	YGR016W	VIN13_1939	0.561824	0.948338	-0.133063	YGR207C
VIN13_4682	0.198954	0.592945	0.378807	PRE10	VIN13_1396	0.109358	0.326094	-0.305834	RPS26BP	VIN13_1780	0.0013607	0.0139251	-0.408517	YGR017W	VIN13_4560	0.596474	0.950637	-0.132381	YOR220W
VIN13_0343	0.199347	0.593648	0.309362	DER1	VIN13_1576	0.109574	0.326481	0.337215	VRG4	VIN13_1781	0.990065	0.99512	-0.00282534	UGA1	VIN13_0580	0.594827	0.950637	-0.132111	GLE1
VIN13_0563	0.199725	0.594307	0.336726	GCS1	VIN13_2006	0.109751	0.32675	0.360096	ERV29	VIN13_1782	1.17109e-08	9.95427e-07	-0.855775	VMA7	VIN13_3860	0.633042	0.956859	-0.131845	DYN3
VIN13_3618	0.200137	0.594725	0.429645	YMR031C	VIN13_0331	0.11004	0.327354	-0.619364	PCH2	VIN13_1783	0.451785	0.677034	-0.204019	YGR021W	VIN13_3937	0.563562	0.948338	-0.131728	LYP1
VIN13_1978	0.20018	0.594725	0.363409	PUP2	VIN13_3384	0.110169	0.32748	-0.242452	DCR2	VIN13_1784	0.486751	0.706696	-0.0732676	MTL1	VIN13_0801	0.623019	0.954749	-0.131453	YDR067C
VIN13_2376	0.200451	0.595051	0.24433	YKE4	VIN13_0423	0.110611	0.328536	-0.481436	CTP1	VIN13_1786	0.603842	0.789916	0.10616	MSP1	VIN13_1625	0.615426	0.954279	-0.131315	YRB30
VIN13_1059	0.20066	0.595051	-0.331964	CDC40	VIN13_0447	0.110827	0.32857	0.394026	ATG22	VIN13_1787	0.0285719	0.115648	0.41332	ERV1	VIN13_2601	0.574126	0.948338	-0.131304	YJL016W
VIN13_4314	0.20084	0.595051	0.321076	INP54	VIN13_1754	0.110852	0.32857	-0.294775	PDR1	VIN13_1788	0.159152	0.355149	-0.372942	POP6	VIN13_3323	0.68282	0.960289	-0.130916	NNT1
VIN13_3229	0.201015	0.595051	0.36542	APS1	VIN13_2921	0.110909	0.32857	-0.411574	ARC19	VIN13_1791	0.127482	0.309765	0.16907	TIM21	VIN13_0661	0.616146	0.954279	-0.129565	KIN28
VIN13_1354	0.201075	0.595051	0.328562	GET2	VIN13_1820	0.111029	0.32857	-0.529772	UPF3	VIN13_1792	2.53974e-05	0.000597398	-1.32616	YGR035C	VIN13_1968	0.699271	0.962658	-0.129245	YGR243W
VIN13_4159	0.201604	0.595802	0.266243	HRB1	VIN13_1742	0.111056	0.32857	0.307209	TRP5	VIN13_1793	0.424082	0.652971	-0.124168	CAX4	VIN13_2963	0.667543	0.960289	-0.128785	DAL80
VIN13_5036	0.202046	0.595802	0.337407	PRE2	VIN13_3142	0.111218	0.328791	0.28059	YLR065C	VIN13_1794	0.951704	0.97725	-0.0098461	ORM1	VIN13_2140	0.744895	0.978241	-0.128694	YNG2
VIN13_1566	0.202124	0.595802	0.437436	MTO1	VIN13_0792	0.111393	0.328897	-0.360489	TGL2	VIN13_1795	0.945284	0.973929	-0.0153625	KSS1	VIN13_5010	0.594398	0.950637	-0.128509	SPE3
VIN13_3380	0.202193	0.595802	-0.382189	ILV5	VIN13_3133	0.111427	0.328897	0.291526	SPT8	VIN13_1797	0.527387	0.73863	-0.125576	YGR042W	VIN13_4746	0.59485	0.950637	-0.128375	USV1
VIN13_2154	0.202445	0.595802	0.294681	TRR2	VIN13_2372	0.111635	0.329126	0.383554	HYPOTHETICAL PROTEIN	VIN13_1798	0.00168444	0.0159893	1.09352	YGR043C	VIN13_0913	0.631408	0.956859	-0.12836	NUP42
VIN13_1398	0.202601	0.595802	-1.09914	GLC7	VIN13_0763	0.111699	0.329126	0.383525	CIS1	VIN13_1799	0.86174	0.938484	-0.0379906	RME1	VIN13_4802	0.502971	0.926541	-0.128178	DAP1
VIN13_2694	0.202663	0.595802	0.318186	YJR100C	VIN13_2821	0.111862	0.329126	0.43049	RMA1	VIN13_1801	0.607607	0.791795	-0.0716277	UFD1	VIN13_2440	0.421393	0.925465	-0.12794	YJL216C
VIN13_4417	0.202668	0.595802	0.44495	RSB1	VIN13_4349	0.111911	0.329126	0.301298	MDM38	VIN13_1802	0.204816	0.412592	-0.291536	SCM4	VIN13_1542	0.814695	0.983026	-0.127396	YML133C
VIN13_4066	0.202746	0.595802	0.438377	YNL115C	VIN13_0718	0.111939	0.329126	-1.31026	PRM7	VIN13_1803	0.161801	0.358919	-0.364947	FMP48	VIN13_0903	0.621255	0.954482	-0.127054	SAS4
VIN13_1358	0.203393	0.596464	0.342356	DOT6	VIN13_0821	0.112057	0.329216	-0.351313	YDR090C	VIN13_1804	0.148419	0.34093	0.516969	YGR053C	VIN13_1953	0.617187	0.954279	-0.127027	HSV2
VIN13_3683	0.203407	0.596464	0.479092	PGM2	VIN13_4801	0.112479	0.330201	0.470981	OYE3	VIN13_1808	0.100301	0.266613	-0.395225	LST7	VIN13_0144	0.385341	0.925465	-0.126753	RRN10
VIN13_3685	0.203606	0.596464	1.48623	SPG4	VIN13_2745	0.112611	0.330331	0.773192	YFL061W	VIN13_1809	0.303033	0.533338	-0.111408	PEF1	VIN13_2189	0.551086	0.943818	-0.126613	DSE2
VIN13_2331	0.203836	0.596464	-0.300593	THS1	VIN13_5113	0.112765	0.330382	-0.65623	HPA2	VIN13_1811	0.504534	0.720488	-0.173727	ERG25	VIN13_0155	0.635969	0.956859	-0.126465	RRN6
VIN13_4826	0.204244	0.596464	-0.283687	KES1	VIN13_0225	0.112836	0.330382	-0.434271	YBR063C	VIN13_1813	0.358828	0.595129	0.193456	COX18	VIN13_3385	0.61709	0.954279	-0.12607	STE11
VIN13_1458	0.204486	0.596464	0.410161	YPT1	VIN13_3764	0.11289	0.330382	0.233534	ICY1	VIN13_1816	0.000544572	0.00698611	1.48562	YGR067C	VIN13_0985	0.657537	0.959872	-0.125516	RRP45
VIN13_4827	0.204668	0.596464	0.429176	POC4	VIN13_1972	0.113185	0.330509	0.36108	CPD1	VIN13_1819	0.652042	0.81861	-0.0649324	YGR071C	VIN13_0311	0.593419	0.950637	-0.125454	ARL1
VIN13_2309	0.20472	0.596464	0.329879	YIL108W	VIN13_0522	0.113294	0.330509	-0.40102	ATG15	VIN13_1820	0.7658	0.885602	-0.0674105	UPF3	VIN13_0355	0.69838	0.962658	-0.124936	YBP1
VIN13_2156	0.204796	0.596464	-0.263883	GGA2	VIN13_4782	0.113366	0.330509	-0.511251	PRM3	VIN13_1821	0.403432	0.633698	0.196038	PRP38	VIN13_1333	0.708639	0.962868	-0.124822	HOR2
VIN13_4910	0.204847	0.596464	0.362531	DIG1	VIN13_5054	0.113527	0.330509	-0.366813	THI22	VIN13_1822	0.033825	0.131639	0.452615	MRPL25	VIN13_4864	0.583317	0.949419	-0.124729	ELP4
VIN13_4427	0.204883	0.596464	0.382139	YOR062C	VIN13_2615	0.113558	0.330509	-0.307122	SAG1	VIN13_1823	0.978977	0.990899	-0.00336724	PEX8	VIN13_5020	0.626781	0.956859	-0.123891	GRS2
VIN13_0847	0.20494	0.596464	-0.339781	INO2	VIN13_0719	0.113581	0.330509	-1.09968	BSC1	VIN13_1824	0.0103857	0.0570373	-0.682805	PAC10	VIN13_2286	0.686468	0.96145	-0.123302	CSM2
VIN13_4367	0.20502	0.596464	0.354118	MDM12	VIN13_1682	0.113596	0.330509	0.307429	SEH1	VIN13_1826	0.00943141	0.0539791	-0.342436	TWF1	VIN13_0956	0.669545	0.960289	-0.122614	PEX5
VIN13_4955	0.205186	0.596489	-0.738057	PDH1	VIN13_0180	0.113699	0.330509	-0.225959	MNN2	VIN13_1827	0.0819987	0.234422	-0.707262	SLX9	VIN13_0596	0.641075	0.956859	-0.12244	RBS1
VIN13_4429	0.205572	0.597154	0.457942	YNG1	VIN13_0401	0.113719	0.330509	0.442592	MRPL37	VIN13_1828	0.986709	0.993884	0.00244357	TOM20	VIN13_1677	0.723716	0.969273	-0.121674	MLC1
VIN13_3415	0.206182	0.598465	-0.824337	YLR392C	VIN13_4783	0.113891	0.330756	-0.365141	YPL191C	VIN13_1829	0.422785	0.651779	-0.171125	GCD2	VIN13_1429	0.63493	0.956859	-0.121636	RPH1
VIN13_4168	0.206449	0.598732	0.331933	ATG3	VIN13_2901	0.114486	0.331981	-0.347696	TUL1	VIN13_1830	0.0613044	0.193811	0.458333	MRP13	VIN13_2997	0.689123	0.962035	-0.121534	YKR070W
VIN13_4436	0.206783	0.598732	-0.328106	SGO1	VIN13_4935	0.114581	0.331981	-0.534403	ULP1	VIN13_1831	0.390998	0.62333	-0.184474	RPL11BP	VIN13_0842	0.592395	0.950637	-0.120357	TMA64
VIN13_3265	0.206808	0.598732	-0.379578	CRR1	VIN13_2989	0.114659	0.331981	-0.261643	TFA2	VIN13_1832	0.301654	0.531912	0.206556	PIL1	VIN13_0048	0.610728	0.954279	-0.120338	TPD3
VIN13_2807	0.206907	0.598732	0.284277	MCR1	VIN13_0661	0.11467	0.331981	0.364109	KIN28	VIN13_1834	0.394247	0.62664	0.294428	CTT1	VIN13_1692	0.637543	0.956859	-0.119817	LIF1
VIN13_4742	0.207183	0.599074	0.405043	TFP3	VIN13_5112	0.114751	0.331981	-0.540862	AQY1	VIN13_1839	0.922847	0.965321	0.0170916	YGR093W	VIN13_2569	0.663642	0.959872	-0.118991	ZAP1
VIN13_3431	0.207665	0.599925	-0.417964	BER1	VIN13_4984	0.11486	0.332042	0.303939	ARP7	VIN13_1841	0.00980583	0.0550658	-0.843503	RRP46	VIN13_0960	0.589659	0.950637	-0.118806	YDR248C
VIN13_1575	0.20798	0.599925	-0.905938	YGL226W	VIN13_0786	0.114986	0.332144	-0.301199	YDR051C	VIN13_1842	0.141538	0.33126	-0.33271	TPC1	VIN13_2588	0.604649	0.9533	-0.118738	SNX4
VIN13_3690	0.208051	0.599925	-0.310921	MED11	VIN13_3560	0.115071	0.332144	0.618191	SRC1	VIN13_1845	0.771918	0.888713	-0.0333002	TEL2	VIN13_3035	0.757247	0.979397	-0.118256	JLP1
VIN13_0033	0.208213	0.599925	0.397654	PRP45	VIN13_2511	0.115525	0.333202	-0.469544	GCD14	VIN13_1847	0.0206865	0.0934388	0.458288	PCP1	VIN13_1475	0.706441	0.962868	-0.118243	LPD1
VIN13_2738	0.20827	0.599925	-1.20394	DAN1	VIN13_5025	0.115858	0.33383	0.227942	SUA7	VIN13_1848	0.0370466	0.138291	-0.36948	YGR102C	VIN13_1190	0.695891	0.962658	-0.117868	EUG1
VIN13_4971	0.208587	0.600381	0.293643	ATP20	VIN13_0220	0.115919	0.33383	-0.244839	UBP14	VIN13_1849	0.107151	0.277331	0.573495	NOP7	VIN13_3120	0.722791	0.969273	-0.117563	YLR040C
VIN13_2276	0.208925	0.600897	-0.6744	TID3	VIN13_1605	0.116584	0.334987	-0.310517	CDC55	VIN13_1850	0.114585	0.289018	-0.259645	SRB5	VIN13_3932	0.513669	0.93054	-0.117356	GOR1
VIN13_1220	0.20909	0.600916	0.40432	PRB1	VIN13_4904	0.116615	0.334987	0.32385	LGE1	VIN13_1851	0.762337	0.884606	0.0387662	YGR106C	VIN13_4085	0.634094	0.956859	-0.116786	YNL092W
VIN13_1221	0.209544	0.601433	0.382658	PCM1	VIN13_2674	0.116627	0.334987	-0.221886	CDC11	VIN13_1853	0.77961	0.893576	-0.171009	CLB6	VIN13_2870	0.628234	0.956859	-0.116405	STB6
VIN13_1461	0.20966	0.601433	-0.318872	MOB2	VIN13_4927	0.116675	0.334987	-0.260061	ERG10	VIN13_1854	0.0229828	0.0998325	1.3371	YGR110W	VIN13_4929	0.762249	0.979397	-0.116293	HYPOTHETICAL PROTEIN
VIN13_1723	0.209815	0.601433	-0.607145	ERV14	VIN13_4009	0.116844	0.334995	0.417157	MRPL19	VIN13_1855	0.425074	0.653691	0.13366	YGR111W	VIN13_3992	0.746973	0.978241	-0.115947	SPS18
VIN13_0802	0.209906	0.601433	-0.274015	DOS2	VIN13_2573	0.116855	0.334995	0.367713	TDH1	VIN13_1856	0.705624	0.851795	0.0898109	SHY1	VIN13_1775	0.645102	0.957134	-0.115892	YGR012W
VIN13_0877	0.210799	0.602601	-0.690765	HOM2	VIN13_4734	0.116945	0.335	0.259122	HUT1	VIN13_1857	0.681771	0.838482	0.0433357	DAM1	VIN13_3357	0.969201	0.995375	-0.115586	YLR326W
VIN13_2977	0.210801	0.602601	0.512325	FMP46	VIN13_0511	0.117136	0.335294	0.574444	YCR051W	VIN13_1859	0.000253492	0.00393385	0.398464	YGR117C	VIN13_4155	0.67552	0.960289	-0.115551	ASI3
VIN13_0130	0.210977	0.602601	-0.344245	FUI1	VIN13_3711	0.117692	0.336633	-0.758096	HYPOTHETICAL PROTEIN	VIN13_1861	0.358716	0.595129	0.185558	COG2	VIN13_4966	0.59478	0.950637	-0.115289	YPR015C
VIN13_3462	0.211066	0.602601	-0.517469	VMA6	VIN13_0115	0.11783	0.336773	-0.368091	SKT5	VIN13_1862	0.099371	0.265652	0.284521	MEP1	VIN13_4791	0.686498	0.96145	-0.11464	CTI6
VIN13_4401	0.211323	0.602601	-0.509131	CIN5	VIN13_3238	0.118244	0.337699	-0.366216	SAM1	VIN13_1863	0.0355795	0.135644	0.46341	YGR122W	VIN13_1727	0.671912	0.960289	-0.114497	ALG13
VIN13_2834	0.211469	0.602601	-0.282774	APN1	VIN13_2496	0.118423	0.337955	0.321547	TIM17	VIN13_1865	0.573756	0.771977	0.0709107	ASN2	VIN13_2563	0.663905	0.959872	-0.113805	LAS21
VIN13_3479	0.211669	0.602601	-0.551292	PGA3	VIN13_1174	0.118584	0.338054	0.344503	ITR1	VIN13_1867	0.322334	0.554266	-0.198031	YGR126W	VIN13_2568	0.600535	0.950756	-0.113725	IKS1
VIN13_3365	0.211769	0.602601	0.365347	VRP1	VIN13_4463	0.118756	0.338054	0.282464	RGS2	VIN13_1868	0.347946	0.582766	0.236797	YGR127W	VIN13_2625	0.730503	0.973604	-0.113672	YJR015W
VIN13_4575	0.211861	0.602601	-0.300915	YOR238W	VIN13_4662	0.118812	0.338054	-0.536296	RPA43	VIN13_1869	0.628798	0.806356	-0.263736	UTP8	VIN13_2657	0.672884	0.960289	-0.113672	YJR056C
VIN13_3872	0.211925	0.602601	0.465026	GLC8	VIN13_2607	0.118819	0.338054	0.248672	CCT8	VIN13_1870	0.00226504	0.0198856	-0.533259	SYF2	VIN13_4569	0.569028	0.948338	-0.113618	WTM1
VIN13_1834	0.212238	0.602601	0.536911	CTT1	VIN13_3093	0.119029	0.338054	0.360823	LOT6	VIN13_1872	0.214853	0.426513	0.474132	YGR131W	VIN13_3017	0.921522	0.989488	-0.112389	SRP40
VIN13_4105	0.212347	0.602601	-0.404534	RPL16BP	VIN13_1415	0.119137	0.338054	0.387497	OXA1	VIN13_1873	0.775134	0.890992	-0.0655189	PHB1	VIN13_2876	0.543978	0.940534	-0.111821	HYPOTHETICAL PROTEIN
VIN13_0913	0.212383	0.602601	0.294983	NUP42	VIN13_4016	0.119303	0.338054	-0.264705	YNL176C	VIN13_1874	0.910157	0.960222	0.0157626	PEX4	VIN13_3203	0.786352	0.980082	-0.111161	PDC5
VIN13_3157	0.212716	0.602833	-0.452007	GAL2	VIN13_4005	0.119542	0.338054	-0.238996	SRP1	VIN13_1876	0.19822	0.405473	-0.24197	PRE9	VIN13_1468	0.639174	0.956859	-0.110822	STE2
VIN13_2623	0.212845	0.602833	0.370582	YJR012C	VIN13_2451	0.11962	0.338054	-0.382239	ECM25	VIN13_1877	0.532773	0.742389	-0.0687982	LSB1	VIN13_1678	0.640662	0.956859	-0.110602	ARC1
VIN13_1097	0.212942	0.602833	0.385479	RPB7	VIN13_4692	0.119624	0.338054	-0.366637	ALD4	VIN13_1878	0.0689425	0.211827	-0.590716	TPO2	VIN13_1686	0.651346	0.959872	-0.110595	TOS8
VIN13_3800	0.213309	0.603418	-0.354517	TRI1	VIN13_0907	0.119637	0.338054	0.553633	YDR185C	VIN13_1880	0.734874	0.865753	0.0654643	VPS62	VIN13_3074	0.720133	0.968384	-0.110536	PSR1
VIN13_2797	0.213481	0.603455	0.431961	PIR3	VIN13_4098	0.119662	0.338054	-0.30238	APJ1	VIN13_1881	0.502282	0.718094	-0.369646	BTN2	VIN13_4857	0.592468	0.950637	-0.110477	YPL109C
VIN13_0456	0.21472	0.605629	0.327024	RNQ1	VIN13_1455	0.119737	0.338054	-0.249179	FET5	VIN13_1882	0.422452	0.651742	0.162495	SKN1	VIN13_3253	0.566596	0.948338	-0.109486	YKE2
VIN13_3213	0.214739	0.605629	-0.321531	RMP1	VIN13_4148	0.119793	0.338054	-1.05714	YNL034W	VIN13_1883	0.11275	0.286083	-0.264709	THI4	VIN13_0457	0.869828	0.984379	-0.109433	FUS1
VIN13_3046	0.214953	0.605629	0.295349	FPS1	VIN13_1423	0.119877	0.338054	0.24759	YER163C	VIN13_1884	0.85444	0.934935	-0.0786104	ENP2	VIN13_4772	0.593916	0.950637	-0.109344	TPK2
VIN13_2790	0.215002	0.605629	-1.10492	EBP2	VIN13_3791	0.119885	0.338054	0.240138	FSH2	VIN13_1885	2.0486e-05	0.000504063	0.699748	YGR146C	VIN13_4370	0.761932	0.979397	-0.109231	TOP1
VIN13_2570	0.21505	0.605629	0.385129	YJL055W	VIN13_1949	0.12026	0.338858	-0.253301	CRM1	VIN13_1886	0.204862	0.412592	0.231936	NAT2	VIN13_3662	0.649	0.959872	-0.109135	ISF1
VIN13_1998	0.215447	0.606294	-0.348713	RNH70	VIN13_0909	0.120756	0.340002	0.306359	CCT6	VIN13_1887	0.565389	0.764758	0.117462	RPL24BP	VIN13_3030	0.835456	0.984379	-0.108889	AYT1
VIN13_0202	0.215729	0.606361	0.279773	ATP3	VIN13_1683	0.121431	0.341649	-0.530257	LSG1	VIN13_1888	0.115774	0.290422	0.307296	YGR149W	VIN13_4894	0.620625	0.954482	-0.108811	YPL067C
VIN13_2301	0.215791	0.606361	-0.797799	HIS5	VIN13_0017	0.1216	0.341871	-0.320315	SPC72	VIN13_1890	0.87141	0.942062	0.0440268	RSR1	VIN13_0972	0.788645	0.980082	-0.108728	EXG2
VIN13_2474	0.21636	0.607457	-0.443463	ASG7	VIN13_0022	0.121789	0.342148	0.233205	ERV46	VIN13_1891	0.429258	0.657592	0.2953	YGR153W	VIN13_2953	0.749417	0.978241	-0.108256	NTR2
VIN13_4758	0.216795	0.607457	0.274941	SAR1	VIN13_2283	0.122113	0.342804	-0.224462	VHS2	VIN13_1892	0.0100556	0.0559642	1.03302	GTO1	VIN13_2503	0.657732	0.959872	-0.10818	MRS3
VIN13_3130	0.216858	0.607457	-0.272742	IES3	VIN13_0299	0.122277	0.34301	-0.494873	SPP381	VIN13_1893	5.49184e-09	4.89036e-07	0.938045	CYS4	VIN13_1338	0.698756	0.962658	-0.108105	YER067W
VIN13_2378	0.216864	0.607457	-0.265932	RPB3	VIN13_4609	0.122613	0.343697	-0.335934	CAF20	VIN13_1894	0.00331913	0.0257009	-0.388656	PTI1	VIN13_4066	0.636345	0.956859	-0.108048	YNL115C
VIN13_3180	0.217084	0.607457	-0.3297	SEN2	VIN13_0376	0.122877	0.343989	0.400305	YBR241C	VIN13_1896	0.268752	0.497495	-0.438417	MTR3	VIN13_1165	0.697382	0.962658	-0.107989	RIB3
VIN13_0769	0.217286	0.607457	-2.79707	MIC14	VIN13_1757	0.122899	0.343989	-0.382212	YGL010W	VIN13_1899	0.102817	0.269929	-0.309684	RTS3	VIN13_2935	0.682548	0.960289	-0.10784	OSH6
VIN13_1728	0.217431	0.607457	0.296046	RIM8	VIN13_3282	0.123022	0.344079	-0.310243	TOP3	VIN13_1900	0.794595	0.900451	0.0728845	TIF4631	VIN13_4096	0.611309	0.954279	-0.107822	TPM1
VIN13_0947	0.217465	0.607457	-0.477692	LYS4	VIN13_4396	0.123374	0.344809	-0.30766	YOR022C	VIN13_1901	0.256872	0.482611	-0.143912	GTR2	VIN13_4111	0.662679	0.959872	-0.107075	MTQ1
VIN13_0676	0.217693	0.607647	-0.421807	RAM1	VIN13_0935	0.123672	0.345318	-0.336289	MFB1	VIN13_1903	0.530333	0.741091	0.154096	KRE11	VIN13_2581	0.667381	0.960289	-0.1069	GYP6
VIN13_2918	0.21816	0.608241	0.407511	ATP7	VIN13_3725	0.123738	0.345318	-0.26314	YIM1	VIN13_1904	0.694449	0.846558	0.0450144	CLC1	VIN13_4032	0.573577	0.948338	-0.106592	NSG2
VIN13_2249	0.218227	0.608241	-0.562876	SET5	VIN13_3651	0.124115	0.346115	-0.460806	MOT3	VIN13_1906	0.109606	0.281158	0.308156	PUS6	VIN13_1122	0.721111	0.968664	-0.106524	PPM1
VIN13_4041	0.218834	0.609483	0.313205	YNL144C	VIN13_4414	0.124207	0.346117	-0.446689	DBP5	VIN13_1908	0.00951129	0.0539791	0.550685	MSM1	VIN13_4425	0.792181	0.980082	-0.105241	YOR060C
VIN13_5021	0.219057	0.609654	0.407065	DIB1	VIN13_4446	0.124576	0.34689	0.308145	LPX1	VIN13_1909	0.326864	0.558972	-0.121362	YIP1	VIN13_2497	0.649097	0.959872	-0.10437	YAK1
VIN13_2262	0.219298	0.609878	-0.32541	YIL158W	VIN13_2380	0.124888	0.347501	-0.576537	FAF1	VIN13_1910	0.720778	0.85886	-0.127672	RBG2	VIN13_1770	0.539527	0.940074	-0.104281	TFG2
VIN13_3543	0.219495	0.609977	-0.615567	SPC2	VIN13_1876	0.125516	0.348994	0.268383	PRE9	VIN13_1911	0.09744	0.262365	0.373725	CBP4	VIN13_0547	0.61338	0.954279	-0.104281	YCR099C
VIN13_0396	0.219745	0.610091	0.345591	YBR262C	VIN13_2724	0.126051	0.349906	-0.485715	MCM22	VIN13_1913	0.833415	0.92047	-0.0704576	ATF2	VIN13_0022	0.612947	0.954279	-0.104021	ERV46
VIN13_1262	0.219858	0.610091	0.413179	UBC8	VIN13_1990	0.126119	0.349906	-0.318801	FOL2	VIN13_1914	0.036576	0.137255	0.233358	PBP1	VIN13_5026	0.640492	0.956859	-0.103743	SRP54
VIN13_4181	0.220377	0.610832	-0.441564	ATP23	VIN13_2794	0.126295	0.349906	0.435902	MRP49	VIN13_1915	0.578478	0.774346	0.0911769	OKP1	VIN13_2768	0.671268	0.960289	-0.10299	MIA40
VIN13_2339	0.220478	0.610832	0.384052	MAM33	VIN13_0704	0.126377	0.349906	0.2506	PSA1	VIN13_1916	0.72174	0.85894	0.0670518	RNR4	VIN13_0401	0.809517	0.983026	-0.102863	MRPL37
VIN13_4545	0.220609	0.610832	0.294312	HIS3	VIN13_2695	0.126412	0.349906	0.390913	RSM26	VIN13_1917	0.704302	0.851104	-0.0982584	TIM13	VIN13_1032	0.653685	0.959872	-0.1026	UBX5
VIN13_0345	0.220888	0.611156	-0.270329	COS111	VIN13_3024	0.126494	0.349906	-0.31257	SKG1	VIN13_1919	0.0542446	0.180977	-0.39448	TYS1	VIN13_1725	0.61574	0.954279	-0.10248	TIF4632
VIN13_3197	0.221248	0.611706	0.345832	DCN1	VIN13_3325	0.126531	0.349906	-0.548798	YLR287C	VIN13_1921	0.228347	0.445264	-0.55603	HGH1	VIN13_3608	0.751083	0.978241	-0.102073	MAC1
VIN13_4948	0.22153	0.612018	-0.589613	TFC8	VIN13_0949	0.126583	0.349906	0.254166	FMN1	VIN13_1923	0.375051	0.607752	0.169774	CRH1	VIN13_3494	0.594806	0.950637	-0.102024	ZDS2
VIN13_0684	0.221685	0.612018	0.312813	THI3	VIN13_2625	0.126683	0.349925	-0.327196	YJR015W	VIN13_1925	0.191806	0.397868	-0.190644	TDH3	VIN13_3615	0.714162	0.965016	-0.101732	TAP42
VIN13_2439	0.222019	0.612493	0.38351	YJL217W	VIN13_3718	0.127317	0.351422	-0.388523	YMR144W	VIN13_1926	0.649574	0.817982	0.0676502	PDX1	VIN13_4509	0.656934	0.959872	-0.101621	PUP1
VIN13_4875	0.222274	0.612751	-0.313972	RPS6BP	VIN13_4931	0.127432	0.351482	-0.573179	RMI1	VIN13_1927	0.0339582	0.131883	0.587058	XKS1	VIN13_5094	0.702628	0.962868	-0.101588	BSP1
VIN13_0272	0.222486	0.612889	0.357402	MRPL36	VIN13_1275	0.127749	0.352	0.305461	FMP52	VIN13_1928	0.645186	0.815533	-0.101482	SKI6	VIN13_2123	0.668444	0.960289	-0.101546	QNS1
VIN13_4225	0.223222	0.613542	0.418561	YNR068C	VIN13_0298	0.127806	0.352	-0.264547	APD1	VIN13_1930	0.293164	0.522857	0.246352	SNG1	VIN13_1290	0.688751	0.962035	-0.101514	ISC1
VIN13_1356	0.22327	0.613542	-0.332711	ILV1	VIN13_1776	0.128059	0.352441	-0.240911	SNU71	VIN13_1934	0.369898	0.604113	0.327595	YGR201C	VIN13_5006	0.887007	0.984379	-0.1013	ROX1
VIN13_0490	0.223333	0.613542	0.339615	PET18	VIN13_1507	0.128833	0.354148	0.343	HYPOTHETICAL PROTEIN	VIN13_1938	0.498322	0.716267	-0.163132	MVB12	VIN13_1115	0.668935	0.960289	-0.101226	SNX41
VIN13_0239	0.223371	0.613542	-0.501543	SEC18	VIN13_2651	0.128866	0.354148	-0.253484	ISY1	VIN13_1939	0.452722	0.677544	-0.0691851	YGR207C	VIN13_2233	0.707741	0.962868	-0.101128	ERG9
VIN13_2362	0.2239	0.614547	0.355711	GVP36	VIN13_5042	0.129061	0.35425	-0.278914	YPR109W	VIN13_1940	0.0687943	0.211588	-0.837014	SER2	VIN13_4434	0.700325	0.962658	-0.100577	GYP1
VIN13_3684	0.224094	0.614634	-0.309644	YKU80	VIN13_2490	0.12909	0.35425	0.235142	SNA3	VIN13_1941	0.463969	0.687945	-0.104472	TRX2	VIN13_1294	0.671846	0.960289	-0.100412	PRO3
VIN13_1757	0.224596	0.615388	-0.51245	YGL010W	VIN13_2957	0.12934	0.354441	0.520519	GCN3	VIN13_1942	0.516878	0.729757	-0.129233	YGR210C	VIN13_4313	0.706426	0.962868	-0.0996409	RIB2
VIN13_2701	0.224991	0.615388	0.309688	YJR107W	VIN13_3853	0.129418	0.354441	0.388101	GOT1	VIN13_1943	0.282183	0.51204	0.319103	ZPR1	VIN13_4927	0.652363	0.959872	-0.0989491	ERG10
VIN13_1682	0.225206	0.615388	0.364442	SEH1	VIN13_1497	0.129441	0.354441	-0.515521	FAR7	VIN13_1946	0.111427	0.283546	0.350626	RSM27	VIN13_0307	0.612586	0.954279	-0.0987218	CDC28
VIN13_0739	0.225268	0.615388	0.350673	APC11	VIN13_2388	0.129563	0.354521	0.402685	FAA3	VIN13_1947	0.0257666	0.107914	0.297162	GPI1	VIN13_1588	0.714817	0.965016	-0.0985148	YPT32
VIN13_2950	0.225424	0.615388	-0.501852	IRS4	VIN13_3237	0.129737	0.354741	0.36855	YLR179C	VIN13_1949	8.77344e-08	5.12698e-06	0.454756	CRM1	VIN13_4830	0.715894	0.966124	-0.0984495	MKK2
VIN13_2022	0.225494	0.615388	1.0904	MUP3	VIN13_3885	0.129913	0.354963	-0.338865	EGT2	VIN13_1950	0.605448	0.790461	0.110896	MRPL9	VIN13_2839	0.655005	0.959872	-0.09729	SLD2
VIN13_1941	0.225685	0.615388	0.289927	TRX2	VIN13_1539	0.130019	0.354998	-0.33541	HXK1	VIN13_1951	0.0615126	0.194305	0.503151	TOS2	VIN13_3472	0.718457	0.967509	-0.0969939	YCR102C
VIN13_5113	0.225826	0.615388	0.459354	HPA2	VIN13_1510	0.13015	0.355079	0.280505	ROG3	VIN13_1952	0.172906	0.372935	0.328181	PET54	VIN13_3692	0.686589	0.96145	-0.0969328	YMR114C
VIN13_0168	0.225947	0.615388	-0.417555	RER2	VIN13_3678	0.130239	0.355079	-0.22668	YMR099C	VIN13_1953	0.012913	0.066893	0.268362	HSV2	VIN13_0934	0.831855	0.983703	-0.096732	SPR28
VIN13_2892	0.226253	0.615388	0.284442	DCW1	VIN13_2698	0.13033	0.355079	0.340103	SOD1	VIN13_1957	0.00320991	0.0251152	1.10998	BNS1	VIN13_0424	0.762148	0.979397	-0.0966411	VBA2
VIN13_3875	0.22635	0.615388	0.278212	PRE5	VIN13_2914	0.131225	0.357261	-0.228913	SPT23	VIN13_1958	0.123708	0.304187	0.274959	PHB2	VIN13_4783	0.692984	0.962658	-0.0963957	YPL191C
VIN13_4908	0.226555	0.615388	-0.457753	ARL3	VIN13_5114	0.131429	0.357559	-0.785659	OPT2	VIN13_1959	0.957853	0.979593	0.00896855	NAS6	VIN13_3577	0.928316	0.990401	-0.0959227	TAF11
VIN13_0590	0.226601	0.615388	0.363214	ASF2	VIN13_3383	0.13172	0.358092	-0.368669	ADE13	VIN13_1960	0.710936	0.852772	0.0601192	PHO81	VIN13_0463	0.68385	0.960289	-0.0959075	NFS1
VIN13_4780	0.226645	0.615388	0.262725	DDC1	VIN13_0899	0.13188	0.358272	-0.299847	SDH4	VIN13_1961	0.7524	0.878818	0.0324572	YHB1	VIN13_1242	0.688781	0.962035	-0.0958781	HYP2
VIN13_1579	0.227158	0.615852	0.383846	NIF3	VIN13_4243	0.132062	0.358509	-0.244719	PEX11	VIN13_1962	0.472965	0.695352	0.160159	YGR235C	VIN13_1199	0.750305	0.978241	-0.0949429	YDR531W
VIN13_0637	0.227193	0.615852	0.30623	ARF2	VIN13_4962	0.132297	0.358888	-0.435784	SUT2	VIN13_1965	0.221621	0.435099	-0.284118	PEX21	VIN13_2738	0.641353	0.956859	-0.0938709	DAN1
VIN13_3177	0.227404	0.615852	0.402132	APC9	VIN13_3482	0.132429	0.35899	-0.451317	GTR1	VIN13_1966	0.0120689	0.0640252	-0.360941	PFK1	VIN13_4087	0.762	0.979397	-0.0935529	RHO2
VIN13_1903	0.227653	0.615852	-0.324415	KRE11	VIN13_0676	0.133007	0.360076	-0.318552	RAM1	VIN13_1967	0.0153854	0.0749236	0.282014	YAP1802	VIN13_4977	0.620458	0.954482	-0.0930754	ATH1
VIN13_2464	0.227759	0.615852	-0.326602	YJL181W	VIN13_3226	0.13302	0.360076	-0.384537	SEC10	VIN13_1968	0.699289	0.849615	0.120215	YGR243W	VIN13_2807	0.713153	0.964839	-0.0926972	MCR1
VIN13_3559	0.227794	0.615852	0.31361	AMD1	VIN13_1307	0.133253	0.360323	-0.353663	ARB1	VIN13_1969	0.594411	0.785051	0.100322	LSC2	VIN13_0508	0.695057	0.962658	-0.0921072	IMG1
VIN13_0308	0.227955	0.615852	-0.417592	CSH1	VIN13_3062	0.133302	0.360323	-0.480568	YLL025W	VIN13_1971	0.135029	0.322133	0.187911	BRF1	VIN13_4833	0.777443	0.980082	-0.0916427	GIP3
VIN13_4471	0.228223	0.616098	-0.28753	TRS33	VIN13_2836	0.133456	0.360484	-0.274651	ABF1	VIN13_1972	0.16756	0.364769	-0.25179	CPD1	VIN13_2043	0.659716	0.959872	-0.0913795	RPS20
VIN13_3138	0.228372	0.616098	-0.290869	FRS1	VIN13_0371	0.133641	0.360725	-0.284978	ABD1	VIN13_1973	0.795273	0.900451	0.145727	SOL4	VIN13_3678	0.724388	0.969273	-0.0910327	YMR099C
VIN13_3801	0.228827	0.61663	-0.336287	RNH1	VIN13_5039	0.134089	0.361678	0.264045	ISR1	VIN13_1974	0.046977	0.163436	-0.450735	MGA1	VIN13_3649	0.641015	0.956859	-0.0907696	AVO2
VIN13_0457	0.229212	0.61663	-0.43678	FUS1	VIN13_2017	0.134394	0.362147	-0.634754	YHL044W	VIN13_1975	0.3685	0.603147	0.118446	YGR250C	VIN13_1449	0.678889	0.960289	-0.0907537	EMP47
VIN13_2686	0.229255	0.61663	-0.273105	BUD4	VIN13_2223	0.134454	0.362147	0.280794	OYE2	VIN13_1976	0.036166	0.136101	-0.740632	YGR251W	VIN13_0874	0.780547	0.980082	-0.0903249	ENT5
VIN13_3921	0.229324	0.61663	-0.463008	SEC21	VIN13_2492	0.135037	0.363241	-0.516504	RPA34	VIN13_1978	0.000487271	0.00639437	-0.364207	PUP2	VIN13_4887	0.720087	0.968384	-0.0902399	GCR1
VIN13_2646	0.229461	0.61663	0.290897	SSC1	VIN13_2566	0.135052	0.363241	-0.381364	YHC3	VIN13_1979	2.84189e-10	3.54289e-08	-0.576333	ENO1	VIN13_3723	0.693511	0.962658	-0.0900825	SWP1
VIN13_1883	0.229546	0.61663	0.295568	THI4	VIN13_4948	0.135226	0.363394	-0.334993	TFC8	VIN13_1980	0.910963	0.960801	-0.0206028	COQ6	VIN13_1142	0.7658	0.979397	-0.0890763	TFB3
VIN13_2995	0.230171	0.61705	-0.438944	BET3	VIN13_2303	0.135395	0.363394	-0.275452	POR2	VIN13_1982	0.0745315	0.222291	0.171527	MTM1	VIN13_4360	0.652521	0.959872	-0.0882778	CMK2
VIN13_5040	0.230213	0.61705	0.352901	YTH1	VIN13_2361	0.135397	0.363394	0.316004	PKP1	VIN13_1986	0.191968	0.397983	-0.237159	BUD32	VIN13_1526	0.795011	0.980082	-0.0880309	ERJ5
VIN13_2242	0.230392	0.61705	-0.927276	RPN10	VIN13_5023	0.135597	0.363673	-0.2684	YPR084W	VIN13_1987	0.839294	0.924855	-0.0377052	SAY1	VIN13_4475	0.672409	0.960289	-0.0880127	RIO1
VIN13_5104	0.230592	0.61705	0.338317	DPM1	VIN13_3239	0.135742	0.363804	-0.315386	VTA1	VIN13_1990	0.06095	0.193118	-0.307851	FOL2	VIN13_3331	0.796045	0.980082	-0.0877234	GSP1
VIN13_0134	0.230657	0.61705	0.332061	MRPL16	VIN13_1267	0.136123	0.36436	-0.368274	VAB2	VIN13_1992	0.053949	0.180151	-0.376657	HUA1	VIN13_3274	0.711123	0.964089	-0.087216	YLR224W
VIN13_0588	0.230681	0.61705	0.53489	YDL199C	VIN13_2104	0.136142	0.36436	-0.248387	SMF2	VIN13_1997	0.0418209	0.151414	-0.351762	RTT102	VIN13_2671	0.70727	0.962868	-0.0866871	NPA3
VIN13_5063	0.230998	0.617463	-0.519171	MSS18	VIN13_1943	0.136878	0.365426	-0.43548	ZPR1	VIN13_1998	0.903048	0.957026	-0.014299	RNH70	VIN13_3496	0.717578	0.967013	-0.0861826	PML39
VIN13_3160	0.231267	0.617745	-0.362914	RAX2	VIN13_4707	0.136923	0.365426	-0.396778	HYPOTHETICAL PROTEIN	VIN13_1999	0.204421	0.412148	-0.273109	YGR277C	VIN13_0684	0.640203	0.956859	-0.0856776	THI3
VIN13_1740	0.231969	0.618106	0.347187	SCW11	VIN13_3057	0.136926	0.365426	0.22351	GPI13	VIN13_2000	0.200517	0.40713	-0.156359	CWC22	VIN13_1001	0.717833	0.967013	-0.0848272	SUR2
VIN13_2061	0.232021	0.618106	-0.534309	ERG11	VIN13_3771	0.136926	0.365426	-0.484776	ERG2	VIN13_2001	0.283944	0.513268	-0.150485	SCW4	VIN13_1141	0.798337	0.98156	-0.0847889	PFA5
VIN13_3988	0.232309	0.618106	-0.306257	SSB2	VIN13_3578	0.137354	0.36604	0.364648	TRM9	VIN13_2002	0.432936	0.66089	-0.165796	PXR1	VIN13_3353	0.764392	0.979397	-0.0836868	MMS22
VIN13_0205	0.232333	0.618106	-0.291602	CST26	VIN13_1921	0.137422	0.36604	-0.639662	HGH1	VIN13_2004	0.686973	0.841835	0.0620518	BGL2	VIN13_5082	0.845479	0.984379	-0.0834744	YPR158W
VIN13_2864	0.232674	0.618106	-0.383905	SMY1	VIN13_4000	0.137487	0.36604	-0.471112	YNL194C	VIN13_2005	0.938099	0.971881	0.0353444	YGR283C	VIN13_1827	0.877111	0.984379	-0.0830928	SLX9
VIN13_2992	0.232682	0.618106	0.273623	PAM17	VIN13_1678	0.137543	0.36604	-0.231118	ARC1	VIN13_2006	0.224505	0.438689	-0.232887	ERV29	VIN13_4079	0.576705	0.948359	-0.0828713	OCA1
VIN13_1177	0.232706	0.618106	-0.569843	PLM2	VIN13_2059	0.137844	0.366462	-0.388575	GPA1	VIN13_2007	0.0564271	0.184796	-0.485961	ZUO1	VIN13_2079	0.793351	0.980082	-0.0828441	THR1
VIN13_3086	0.232708	0.618106	-0.497961	THI73	VIN13_2733	0.138008	0.366462	0.267544	MGM101	VIN13_2008	0.756219	0.881732	0.0554376	BIO2	VIN13_2562	0.75913	0.979397	-0.0824851	MRPL8
VIN13_4376	0.233501	0.619354	-0.410283	RRP6	VIN13_2784	0.138098	0.366462	-0.42767	COY1	VIN13_2009	0.464087	0.687945	-0.139873	YGR287C	VIN13_2285	0.636346	0.956859	-0.0824593	RPL16AP
VIN13_0181	0.233588	0.619354	0.504733	YBR016W	VIN13_3069	0.138117	0.366462	-0.219608	DPS1	VIN13_2010	0.593464	0.785051	0.0992746	MAL13	VIN13_4169	0.706778	0.962868	-0.0824486	LRO1
VIN13_1132	0.233669	0.619354	-0.43116	ADA2	VIN13_4956	0.138202	0.366462	-0.322847	YPR003C	VIN13_2013	0.0770849	0.227185	0.224636	YPR196W	VIN13_4865	0.705452	0.962868	-0.0816368	ATG21
VIN13_4255	0.234012	0.619481	0.357028	MED7	VIN13_3993	0.138282	0.366462	-0.325019	SPS19	VIN13_2014	0.732348	0.865214	-0.0554696	COS8	VIN13_3666	0.764543	0.979397	-0.081572	YMR087W
VIN13_0289	0.234044	0.619481	0.373566	YBR141C	VIN13_3703	0.138413	0.366485	0.345484	SAS2	VIN13_2016	0.940313	0.972369	-0.0459703	YDR542W	VIN13_0647	0.553203	0.945629	-0.0815665	YDL124W
VIN13_2984	0.234492	0.620232	-0.631283	TRM2	VIN13_3139	0.138484	0.366485	0.267593	RPL22A	VIN13_2017	0.00571871	0.0376859	1.16759	YHL044W	VIN13_2203	0.737181	0.977505	-0.0815131	KEL1
VIN13_3400	0.235221	0.621452	0.384778	HYPOTHETICAL PROTEIN	VIN13_1074	0.138684	0.366628	-0.599292	ARO10	VIN13_2018	0.287207	0.516917	-0.541669	ECM34	VIN13_3234	0.664665	0.960289	-0.0815021	RFX1
VIN13_4364	0.235282	0.621452	0.342023	HTZ1	VIN13_0346	0.138732	0.366628	-0.291018	YBR204C	VIN13_2019	3.80876e-22	3.56119e-19	-1.77791	ARN1	VIN13_0489	0.759963	0.979397	-0.0813718	MAK32
VIN13_0463	0.235667	0.62203	0.224555	NFS1	VIN13_4071	0.139115	0.366707	0.268395	YNL108C	VIN13_2020	0.773991	0.890411	-0.0769279	YHL039W	VIN13_4629	0.866807	0.984379	-0.0812783	BUD7
VIN13_4087	0.235829	0.62203	0.299281	RHO2	VIN13_4502	0.139138	0.366707	0.43287	MRPL23	VIN13_2021	0.00658379	0.0420913	0.499358	CBP2	VIN13_4635	0.759573	0.979397	-0.0812445	SLY41
VIN13_2576	0.236064	0.622215	-0.505633	YJL049W	VIN13_1673	0.139328	0.366707	-0.445818	NSA1	VIN13_2022	0.180095	0.382718	0.751924	MUP3	VIN13_0767	0.714326	0.965016	-0.0807857	REG1
VIN13_0809	0.236389	0.622638	-0.856172	RAD55	VIN13_2127	0.139351	0.366707	-0.269928	YHR078W	VIN13_2025	0.797449	0.90175	-0.0474168	RPL8AP	VIN13_4788	0.580543	0.948711	-0.0802625	UIP4
VIN13_2630	0.236645	0.622657	-0.390771	LSM8	VIN13_3757	0.13942	0.366707	-0.304538	YMR187C	VIN13_2026	0.555693	0.757947	0.185246	GUT1	VIN13_2139	0.465022	0.925465	-0.0801996	GAR1
VIN13_0001	0.236725	0.622657	0.348764	YDR542W	VIN13_1617	0.139428	0.366707	-0.283548	BUD13	VIN13_2027	0.0545894	0.181318	0.177475	GOS1	VIN13_0697	0.851795	0.984379	-0.0800823	UBC9
VIN13_1297	0.237842	0.625067	-0.348351	CHO1	VIN13_1608	0.13944	0.366707	0.28731	TPN1	VIN13_2029	0.0242221	0.103061	-1.44384	HYPOTHETICAL PROTEIN	VIN13_1314	0.535247	0.936841	-0.0776168	SAH1
VIN13_1736	0.237971	0.625067	-0.674511	YGL036W	VIN13_1212	0.139839	0.367501	0.488681	DLD3	VIN13_2031	2.7892e-09	2.67478e-07	-0.974896	WSC4	VIN13_2552	0.673027	0.960289	-0.0776143	PRY3
VIN13_1360	0.238368	0.625674	0.284046	TRP2	VIN13_4944	0.14009	0.367818	-0.272955	TAF3	VIN13_2033	0.00603708	0.0391991	-0.713762	YHL026C	VIN13_3128	0.515969	0.93054	-0.0775981	YLR050C
VIN13_2709	0.238855	0.625796	-0.915373	ILM1	VIN13_0048	0.14024	0.367818	-0.205298	TPD3	VIN13_2037	0.399331	0.6307	0.432002	SPO11	VIN13_2510	0.620761	0.954482	-0.0773404	NIT2
VIN13_4428	0.239068	0.625796	-0.461934	RPL3	VIN13_2218	0.140403	0.367818	0.235992	ENO2	VIN13_2039	0.200089	0.406908	-0.174534	OPI1	VIN13_2986	0.567062	0.948338	-0.077205	TIF1
VIN13_3312	0.239182	0.625796	-0.313147	SEC22	VIN13_0927	0.140494	0.367818	0.28003	YDR210W	VIN13_2041	0.604798	0.790461	-0.0677267	YHL017W	VIN13_1669	0.710378	0.964089	-0.0768211	SNF4
VIN13_1785	0.239225	0.625796	0.329093	MTL1	VIN13_1727	0.140634	0.367818	-0.281956	ALG13	VIN13_2042	0.973182	0.987575	-0.00662938	DUR3	VIN13_0640	0.781645	0.980082	-0.0764925	YDL133W
VIN13_3939	0.239241	0.625796	-0.526658	IST1	VIN13_3921	0.14071	0.367818	-0.240958	SEC21	VIN13_2043	0.0454288	0.160239	0.396895	RPS20	VIN13_0966	0.833175	0.984069	-0.0761422	RMD5
VIN13_3378	0.239723	0.626265	-0.265582	BUD8	VIN13_3199	0.140804	0.367818	-0.252375	ZRT2	VIN13_2044	0.198566	0.405812	0.226846	YLF2	VIN13_0359	0.786454	0.980082	-0.0760518	PDB1
VIN13_2094	0.239751	0.626265	-0.82082	BCD1	VIN13_2478	0.140833	0.367818	-0.325877	TPK1	VIN13_2045	0.962051	0.98281	0.0101345	OTU2	VIN13_3125	0.920658	0.989477	-0.0758068	YLR046C
VIN13_1477	0.240086	0.626656	0.281565	MDJ1	VIN13_4580	0.140833	0.367818	-0.292011	ESA1	VIN13_2047	0.876944	0.943548	-0.0390595	PRS3	VIN13_1011	0.819169	0.983026	-0.0754005	SRB7
VIN13_3664	0.240232	0.626656	-0.346321	YMR085W	VIN13_1861	0.141587	0.369143	-0.470115	COG2	VIN13_2049	0.107972	0.277596	0.240547	YAP3	VIN13_4631	0.696181	0.962658	-0.0752658	CPA1
VIN13_0545	0.240736	0.626821	-0.430686	YCR095C	VIN13_4436	0.141668	0.369143	-0.348805	SGO1	VIN13_2050	0.0216138	0.0956525	1.03586	YHL008C	VIN13_4470	0.740269	0.978241	-0.0746729	YOR114W
VIN13_0180	0.240779	0.626821	-0.367263	MNN2	VIN13_2217	0.141671	0.369143	-0.233526	SPC97	VIN13_2052	0.00788352	0.0480985	0.59649	MRP4	VIN13_3219	0.738149	0.977505	-0.0743694	PCD1
VIN13_1110	0.240792	0.626821	-0.495797	RAD30	VIN13_2645	0.141731	0.369143	-0.348424	VPS55	VIN13_2053	0.710469	0.852772	0.0515052	LAG1	VIN13_3915	0.713629	0.965016	-0.0737638	MSB3
VIN13_1222	0.241314	0.627245	0.32131	HAT2	VIN13_2425	0.142165	0.369446	0.298901	DAL3	VIN13_2055	0.515685	0.728622	0.118078	OSH7	VIN13_0130	0.757412	0.979397	-0.0737383	FUI1
VIN13_4178	0.24156	0.627245	0.340428	TIM23	VIN13_1353	0.142234	0.369446	0.42413	HYPOTHETICAL PROTEIN	VIN13_2056	0.191407	0.397259	0.230643	LEU5	VIN13_2985	0.815942	0.983026	-0.0736458	GLG1
VIN13_4438	0.241619	0.627245	-0.682994	UFE1	VIN13_3823	0.14225	0.369446	-0.264907	TPS3	VIN13_2057	0.195266	0.401924	-0.216548	YHR003C	VIN13_0918	0.788013	0.980082	-0.0736403	RKM2
VIN13_1164	0.241668	0.627245	0.344994	VPS60	VIN13_0009	0.142342	0.369446	-0.25911	CNE1	VIN13_2058	0.782117	0.895213	0.0234488	NEM1	VIN13_0115	0.744974	0.978241	-0.0736315	SKT5
VIN13_2090	0.242152	0.627245	0.342655	BRL1	VIN13_1732	0.142391	0.369446	0.285661	HEM2	VIN13_2059	0.535716	0.744304	-0.190993	GPA1	VIN13_0802	0.84128	0.984379	-0.0721	DOS2
VIN13_2776	0.242176	0.627245	0.891979	YKL187C	VIN13_2947	0.142484	0.369446	-0.308029	YKR016W	VIN13_2061	0.894136	0.953138	0.0530453	ERG11	VIN13_0916	0.730976	0.973604	-0.0720228	YDR196C
VIN13_3693	0.2422	0.627245	0.299472	FMP24	VIN13_0737	0.142571	0.369446	-0.233474	SLX5	VIN13_2062	0.0292883	0.117657	0.354851	SOD2	VIN13_2718	0.744379	0.978241	-0.0718835	YJR129C
VIN13_2415	0.242281	0.627245	0.324762	SEC11	VIN13_1519	0.142627	0.369446	-0.815739	YFR032C	VIN13_2064	3.37561e-07	1.59807e-05	-0.585503	RPL27AP	VIN13_3441	0.792538	0.980082	-0.0716854	SPP382
VIN13_0564	0.242584	0.627422	0.275274	SHS1	VIN13_2927	0.143096	0.370179	-0.335632	CAP1	VIN13_2065	0.123956	0.304516	0.401132	DIA4	VIN13_4325	0.630446	0.956859	-0.0705345	PSH1
VIN13_3521	0.242873	0.627422	-0.417291	YML079W	VIN13_4200	0.143106	0.370179	0.231166	COQ2	VIN13_2066	0.0780265	0.228162	-0.203784	VPS29	VIN13_3040	0.79368	0.980082	-0.0704401	FRE6
VIN13_3459	0.242916	0.627422	-0.486281	ECM7	VIN13_0740	0.14345	0.370662	-0.206677	RPT2	VIN13_2067	0.015736	0.0760371	-0.415168	ARD1	VIN13_4200	0.610962	0.954279	-0.0702601	COQ2
VIN13_2066	0.243012	0.627422	0.329864	VPS29	VIN13_0748	0.143516	0.370662	-0.274993	RCR2	VIN13_2068	0.0214647	0.0952289	-1.61793	SPO13	VIN13_4564	0.43904	0.925465	-0.0697427	RPB8
VIN13_4215	0.243405	0.628008	0.321707	BIO4	VIN13_3127	0.14362	0.370662	-0.277598	YLR049C	VIN13_2070	0.86559	0.939985	-0.0428253	YSC84	VIN13_0673	0.7677	0.979397	-0.0691036	PMT1
VIN13_2102	0.243774	0.628531	0.33074	YHK8	VIN13_4240	0.143684	0.370662	-0.364674	GRE2	VIN13_2071	0.592871	0.785051	-0.13028	YSC83	VIN13_4144	0.79091	0.980082	-0.0689427	KTR5
VIN13_0501	0.244347	0.629244	0.279216	RBK1	VIN13_0739	0.144135	0.371572	0.240208	APC11	VIN13_2072	0.00202842	0.0183244	-0.488003	ARG4	VIN13_3931	0.80182	0.98156	-0.0688212	BOR1
VIN13_3418	0.244455	0.629244	-0.529502	VPS33	VIN13_4073	0.144238	0.371584	-0.332381	INP52	VIN13_2073	0.840327	0.925721	-0.0406011	DED81	VIN13_4368	0.746162	0.978241	-0.0687835	COQ10
VIN13_2806	0.244602	0.629244	0.32278	YKL151C	VIN13_1343	0.144541	0.37203	0.228347	VTC1	VIN13_2075	0.0753385	0.223446	-0.236393	RPS27BP	VIN13_2921	0.839527	0.984379	-0.0686235	ARC19
VIN13_2612	0.244715	0.629244	-0.410426	AVT1	VIN13_2610	0.144607	0.37203	-0.364843	OST1	VIN13_2076	0.16401	0.361095	1.05801	YHR022C	VIN13_1801	0.697518	0.962658	-0.06856	UFD1
VIN13_2549	0.244985	0.629509	-0.335476	ARP4	VIN13_2326	0.14497	0.372711	0.430688	YIL087C	VIN13_2078	0.0583532	0.188301	0.312268	MAS2	VIN13_1113	0.81515	0.983026	-0.0682288	SIP1
VIN13_0400	0.245374	0.629647	-0.865103	REI1	VIN13_3102	0.145107	0.37281	0.317413	IRC25	VIN13_2079	0.00149564	0.0147595	-0.808862	THR1	VIN13_0568	0.915848	0.989019	-0.0681068	CDC13
VIN13_5105	0.245452	0.629647	0.550303	GDB1	VIN13_1171	0.145559	0.373716	-0.428029	RSM28	VIN13_2080	0.000730588	0.00881419	-0.622193	PPA1	VIN13_2399	0.680885	0.960289	-0.0678695	IST3
VIN13_1409	0.245767	0.629647	-0.258335	SPT15	VIN13_1550	0.145662	0.373728	-0.284947	HXK2	VIN13_2081	0.0051795	0.0351567	0.256435	RPN1	VIN13_0707	0.525684	0.934109	-0.0674617	SLC1
VIN13_1949	0.245913	0.629647	-0.403977	CRM1	VIN13_3413	0.146079	0.37426	0.372602	ECM19	VIN13_2083	0.00903541	0.0524727	-0.452475	YHI9	VIN13_2836	0.846388	0.984379	-0.0673863	ABF1
VIN13_2321	0.246399	0.629647	0.334227	RSM25	VIN13_3005	0.146194	0.37426	-0.489938	MTD1	VIN13_2084	1.50733e-07	7.94002e-06	0.56058	SLT2	VIN13_3067	0.786331	0.980082	-0.067166	KNS1
VIN13_1890	0.24718	0.629647	-0.454736	RSR1	VIN13_3039	0.146222	0.37426	0.64998	YLL053C	VIN13_2087	6.09172e-05	0.00124497	1.42787	YHR033W	VIN13_4630	0.69811	0.962658	-0.0671412	RAX1
VIN13_1287	0.247195	0.629647	-0.335774	BIM1	VIN13_2621	0.146265	0.37426	0.443017	MET3	VIN13_2088	0.635271	0.810091	0.0598015	PIH1	VIN13_2706	0.781981	0.980082	-0.0671087	RSM7
VIN13_4833	0.247328	0.629647	-0.329705	GIP3	VIN13_1804	0.146444	0.374466	-0.482962	YGR053C	VIN13_2090	0.0170374	0.080658	-0.428338	BRL1	VIN13_4319	0.795541	0.980082	-0.0668749	MAM3
VIN13_1148	0.247666	0.629647	-0.536239	TLG1	VIN13_0882	0.147554	0.376949	-0.302278	CWC15	VIN13_2092	0.625372	0.805968	0.126798	RRF1	VIN13_2122	0.800074	0.98156	-0.0668632	OSH3
VIN13_2196	0.2478	0.629647	0.239889	YHR151C	VIN13_2045	0.147614	0.376949	-0.319444	OTU2	VIN13_2093	0.0299983	0.119737	0.271856	MSC7	VIN13_0017	0.831633	0.983703	-0.0665599	SPC72
VIN13_3153	0.248244	0.629647	0.238227	YLR077W	VIN13_4055	0.14783	0.377245	-0.353299	TEP1	VIN13_2094	0.0863936	0.242213	-0.60132	BCD1	VIN13_0368	0.794206	0.980082	-0.0661828	PBP2
VIN13_5054	0.248497	0.629647	-0.351026	THI22	VIN13_2527	0.148191	0.377329	0.288792	PAM16	VIN13_2095	0.501539	0.71758	-0.231361	SRB2	VIN13_4713	0.795085	0.980082	-0.0661391	ACM1
VIN13_3580	0.248639	0.629647	0.271118	ERV25	VIN13_4840	0.14824	0.377329	-0.229476	TBF1	VIN13_2096	0.0360332	0.136101	-0.355083	NCP1	VIN13_3050	0.643079	0.957134	-0.0659402	UBI4
VIN13_4970	0.248726	0.629647	-0.230343	MCM4	VIN13_1411	0.148245	0.377329	0.450787	SPI1	VIN13_2097	0.00309649	0.0245304	-0.596132	DOG2	VIN13_0981	0.758887	0.979397	-0.0659164	DON1
VIN13_3504	0.249085	0.629647	-0.245365	ARG81	VIN13_2918	0.148365	0.377329	0.342853	ATP7	VIN13_2098	2.72838e-09	2.67478e-07	-0.92782	DOG1	VIN13_0811	0.836728	0.984379	-0.0650246	SHU2
VIN13_0392	0.249107	0.629647	0.352985	SHG1	VIN13_2569	0.148444	0.377329	-0.309843	ZAP1	VIN13_2100	2.89553e-08	1.96896e-06	-1.64504	INM1	VIN13_1012	0.76709	0.979397	-0.0649417	GIC2
VIN13_0534	0.249542	0.629647	0.339828	TRX3	VIN13_4696	0.148461	0.377329	0.245583	RDR1	VIN13_2102	0.322055	0.554041	-0.367931	YHK8	VIN13_2338	0.679641	0.960289	-0.0645256	PCI8
VIN13_4723	0.249894	0.629647	-0.30027	CLN2	VIN13_2815	0.148585	0.377393	-0.235681	TGL1	VIN13_2103	0.00356846	0.0271814	-0.817013	FSH1	VIN13_4933	0.780738	0.980082	-0.0643929	RAD1
VIN13_1884	0.249979	0.629647	-1.10265	ENP2	VIN13_2187	0.148754	0.377568	-0.463266	YHR140W	VIN13_2104	0.175482	0.375674	0.216005	SMF2	VIN13_4471	0.908804	0.989019	-0.0638456	TRS33
VIN13_0252	0.250286	0.629647	0.254482	YBR096W	VIN13_0619	0.148915	0.377724	-0.296258	STE7	VIN13_2105	2.14531e-06	7.78975e-05	0.654653	COX6	VIN13_4399	0.883063	0.984379	-0.0634274	BUB3
VIN13_2189	0.250402	0.629647	-0.476104	DSE2	VIN13_4792	0.149192	0.378173	-0.208457	TCO89	VIN13_2106	0.000191258	0.0031373	0.401739	RSC30	VIN13_3482	0.794706	0.980082	-0.0633603	GTR1
VIN13_0132	0.250411	0.629647	0.33264	ERD2	VIN13_0125	0.149436	0.378337	-0.456355	MOH1	VIN13_2107	0.99191	0.995875	-0.00135255	CPR2	VIN13_4196	0.896552	0.986991	-0.0625473	YNR036C
VIN13_1940	0.250617	0.629647	-0.616375	SER2	VIN13_0883	0.149456	0.378337	-0.360572	SEC1	VIN13_2108	0.267647	0.49692	-0.217203	MED6	VIN13_0280	0.864169	0.984379	-0.0625397	CCZ1
VIN13_2879	0.250644	0.629647	-0.335242	YKL061W	VIN13_2601	0.149598	0.378441	-0.261444	YJL016W	VIN13_2109	0.0277701	0.113385	-0.266471	VMA22	VIN13_2412	0.857022	0.984379	-0.0619041	YAP5
VIN13_4055	0.251065	0.629647	-0.659735	TEP1	VIN13_1636	0.149762	0.378603	-0.243347	PEX14	VIN13_2110	0.354343	0.590834	-0.347002	GIC1	VIN13_2855	0.746934	0.978241	-0.0613183	CUE2
VIN13_3392	0.251143	0.629647	-0.748148	VID22	VIN13_1830	0.150095	0.378965	0.410696	MRP13	VIN13_2111	0.050118	0.171095	-0.702367	RPP1	VIN13_0540	0.783428	0.980082	-0.0612859	YCR090C
VIN13_3373	0.2512	0.629647	0.326064	DIC1	VIN13_3456	0.150105	0.378965	-0.276829	SEC39	VIN13_2112	0.790365	0.899017	-0.0442908	PAN5	VIN13_2081	0.747321	0.978241	-0.0609227	RPN1
VIN13_2479	0.25137	0.629647	0.377297	YJL163C	VIN13_4130	0.150246	0.378987	-0.554966	YNL040W	VIN13_2113	0.421447	0.651328	-0.233307	SSZ1	VIN13_4838	0.630843	0.956859	-0.0608764	RPL5
VIN13_2951	0.251493	0.629647	0.373895	VPS51	VIN13_2822	0.150345	0.378987	0.281705	SHE2	VIN13_2115	0.458439	0.682549	-0.545005	SSF1	VIN13_0821	0.792652	0.980082	-0.0604943	YDR090C
VIN13_0043	0.251862	0.629647	-0.220484	CCR4	VIN13_4608	0.150517	0.378987	-0.213845	RIM20	VIN13_2116	0.973341	0.987575	-0.00737386	HTD2	VIN13_4728	0.449304	0.925465	-0.0601988	ICY2
VIN13_3055	0.252067	0.629647	-0.540391	IRC19	VIN13_3090	0.150633	0.378987	-0.271393	PAM18	VIN13_2117	0.0829234	0.235664	-0.57829	DYS1	VIN13_3971	0.845859	0.984379	-0.0601853	URE2
VIN13_0460	0.252143	0.629647	0.366372	AGP1	VIN13_2503	0.150658	0.378987	-0.209373	MRS3	VIN13_2118	0.0297311	0.119052	-0.601299	RRP4	VIN13_4974	0.778703	0.980082	-0.0597003	EAF3
VIN13_2803	0.252145	0.629647	0.2858	RSM22	VIN13_2689	0.150714	0.378987	-1.00065	SFC1	VIN13_2119	0.549234	0.752706	-0.204449	TRM5	VIN13_3716	0.783969	0.980082	-0.0596415	SIP5
VIN13_4473	0.2523	0.629647	0.251445	RPT5	VIN13_2867	0.150955	0.379341	-0.407826	YKL075C	VIN13_2120	0.424656	0.653317	-0.156102	PCL5	VIN13_0350	0.849134	0.984379	-0.0594365	AME1
VIN13_0230	0.252318	0.629647	0.303365	ALG14	VIN13_1725	0.151257	0.379848	-0.209575	TIF4632	VIN13_2122	0.908435	0.959753	-0.0139697	OSH3	VIN13_1445	0.852405	0.984379	-0.0588862	YER186C
VIN13_2214	0.252435	0.629647	-0.879896	DBP8	VIN13_2596	0.151411	0.379982	-0.217188	RNR2	VIN13_2123	0.0288049	0.116352	0.160155	QNS1	VIN13_4192	0.83308	0.984069	-0.0587334	PPG1
VIN13_0063	0.252511	0.629647	-0.295163	SEN34	VIN13_0840	0.151602	0.380211	0.50094	YDR115W	VIN13_2124	0.394631	0.626717	-0.189409	PPE1	VIN13_3310	0.63747	0.956859	-0.0578961	PDR8
VIN13_3794	0.252793	0.629647	0.308441	YMR226C	VIN13_3091	0.151787	0.380422	-0.501457	RLP24	VIN13_2127	0.166605	0.363495	0.140419	YHR078W	VIN13_1107	0.84371	0.984379	-0.0574015	YDR415C
VIN13_3087	0.25286	0.629647	-0.477071	SSL1	VIN13_3923	0.152106	0.380969	0.376451	MRPL10	VIN13_2131	0.828253	0.91724	-0.0571573	LRP1	VIN13_4810	0.691468	0.962658	-0.0562319	BEM4
VIN13_1255	0.252865	0.629647	-0.362179	MMS21	VIN13_2779	0.152226	0.381018	-0.267256	SPE1	VIN13_2133	0.465739	0.688483	-0.149231	SAM35	VIN13_0356	0.878266	0.984379	-0.0559987	ATG12
VIN13_4536	0.252916	0.629647	-0.736761	SPR1	VIN13_3140	0.152447	0.381318	-0.53985	YLR063W	VIN13_2135	0.10803	0.277596	-0.922033	IPI1	VIN13_2916	0.872776	0.984379	-0.0558683	SWD2
VIN13_4138	0.253283	0.629647	-0.493431	YNL022C	VIN13_3064	0.15275	0.381401	-0.282539	YLL023C	VIN13_2136	0.00272422	0.0226132	0.258068	NAM8	VIN13_3473	0.749518	0.978241	-0.0552195	COS3
VIN13_2455	0.25336	0.629647	0.370112	ELO1	VIN13_0749	0.152798	0.381401	-0.315811	RAD57	VIN13_2137	0.998564	0.998831	-0.00068464	YHR087W	VIN13_0785	0.82549	0.983703	-0.0544593	TPI1
VIN13_1116	0.253578	0.629647	-0.729505	RPN9	VIN13_1555	0.152885	0.381401	-0.277109	PDE1	VIN13_2138	0.447802	0.675042	-0.32725	RPF1	VIN13_3720	0.631978	0.956859	-0.0542369	TIF34
VIN13_2940	0.253598	0.629647	-0.229043	RSC4	VIN13_1701	0.15298	0.381401	0.30507	YGL080W	VIN13_2139	0.354934	0.591557	-0.26954	GAR1	VIN13_0021	0.765846	0.979397	-0.0541435	PTA1
VIN13_3170	0.253675	0.629647	0.360707	GIS3	VIN13_3931	0.152984	0.381401	-0.2233	BOR1	VIN13_2140	0.63682	0.810932	-0.113581	YNG2	VIN13_1098	0.916729	0.989019	-0.0537944	MRP20
VIN13_4067	0.253849	0.629647	-1.34624	RPC19	VIN13_2183	0.153306	0.381954	-1.19608	SPL2	VIN13_2144	0.193575	0.399762	-0.605627	HXT1	VIN13_1714	0.869121	0.984379	-0.0534511	PUS2
VIN13_2705	0.253853	0.629647	0.337085	NNF1	VIN13_4113	0.153713	0.382715	-0.390501	NOP2	VIN13_2147	0.893169	0.953138	-0.0139168	SFB3	VIN13_2691	0.857404	0.984379	-0.052583	JJJ3
VIN13_3574	0.253856	0.629647	0.917139	YML018C	VIN13_1498	0.15417	0.383601	-0.250405	GCN20	VIN13_2149	0.538215	0.744976	-0.107405	YHR100C	VIN13_2252	0.986617	0.998855	-0.0524199	YHR210C
VIN13_0162	0.254084	0.629647	-1.08694	LDB7	VIN13_1917	0.154284	0.383632	0.463953	TIM13	VIN13_2152	0.936536	0.971338	0.0211654	GRE3	VIN13_0396	0.757228	0.979397	-0.0516584	YBR262C
VIN13_2771	0.254102	0.629647	0.318384	ACP1	VIN13_3257	0.15472	0.384466	-0.601531	HMX1	VIN13_2153	0.0623735	0.196527	0.36433	YPT35	VIN13_0740	0.786249	0.980082	-0.0515459	RPT2
VIN13_0150	0.254235	0.629647	-0.352874	APN2	VIN13_2686	0.154919	0.384707	-0.232325	BUD4	VIN13_2154	0.111328	0.283546	-0.199433	TRR2	VIN13_4127	0.777195	0.980082	-0.0513948	YIP3
VIN13_1776	0.254333	0.629647	0.290736	SNU71	VIN13_4424	0.155059	0.384802	0.216731	YOR059C	VIN13_2155	0.842589	0.92712	-0.0290746	CDC12	VIN13_1409	0.918319	0.989039	-0.0513561	SPT15
VIN13_0876	0.254629	0.629647	-0.271112	RPA14	VIN13_3875	0.155258	0.384906	0.22413	PRE5	VIN13_2156	0.969762	0.987575	0.0051324	GGA2	VIN13_0588	0.854031	0.984379	-0.0511477	YDL199C
VIN13_2655	0.255017	0.629647	-0.402834	YJR054W	VIN13_0563	0.155304	0.384906	-0.358834	GCS1	VIN13_2157	0.0057335	0.0376859	0.581247	CTM1	VIN13_0190	0.940112	0.991557	-0.0511071	OLA1
VIN13_4935	0.25502	0.629647	-0.365476	ULP1	VIN13_4895	0.155901	0.386132	-0.238806	YPL066W	VIN13_2158	0.711672	0.852772	-0.0690727	ERP5	VIN13_2496	0.784175	0.980082	-0.0508129	TIM17
VIN13_3445	0.255137	0.629647	0.327253	CRN1	VIN13_0190	0.15607	0.386298	-0.363406	OLA1	VIN13_2159	0.404624	0.63477	-0.113945	UBA4	VIN13_1502	0.672851	0.960289	-0.0507701	CMK1
VIN13_5078	0.255297	0.629647	-0.658769	PIN3	VIN13_1325	0.156378	0.386753	0.332581	HIS1	VIN13_2160	0.285204	0.515296	-0.156513	YHR112C	VIN13_4314	0.812129	0.983026	-0.0505703	INP54
VIN13_4244	0.255354	0.629647	-0.312645	PSF3	VIN13_3851	0.15649	0.386753	-0.365223	HAS1	VIN13_2161	0.245264	0.46896	0.162951	YHR113W	VIN13_0337	0.920305	0.989477	-0.0505631	MSI1
VIN13_1439	0.255374	0.629647	0.323933	DMC1	VIN13_0179	0.156634	0.386753	-0.250831	GRX7	VIN13_2162	0.115308	0.28974	0.22222	BZZ1	VIN13_3703	0.956921	0.995375	-0.050049	SAS2
VIN13_4598	0.255519	0.629647	-0.385766	DSE3	VIN13_2719	0.156662	0.386753	-0.267718	STR2	VIN13_2163	0.165054	0.361848	-0.159998	DMA1	VIN13_4984	0.594327	0.950637	-0.0499039	ARP7
VIN13_1114	0.255577	0.629647	0.350369	CAD1	VIN13_2467	0.156821	0.386892	-0.226373	ATG27	VIN13_2164	0.352089	0.587863	-0.308999	COX23	VIN13_0308	0.867351	0.984379	-0.04981	CSH1
VIN13_2931	0.255711	0.629647	0.317062	DID4	VIN13_4621	0.157368	0.387751	-0.324978	YOR292C	VIN13_2165	0.0211327	0.0943154	0.176714	TOM71	VIN13_3549	0.818144	0.983026	-0.0493367	RSE1
VIN13_1361	0.255774	0.629647	0.283261	MET6	VIN13_5014	0.15738	0.387751	0.320391	LTP1	VIN13_2166	0.784473	0.896404	-0.0548265	ORC6	VIN13_3811	0.800108	0.98156	-0.0491604	YMR244C-A
VIN13_0731	0.255851	0.629647	0.416366	GPM2	VIN13_4092	0.157525	0.387751	-0.286083	SAL1	VIN13_2168	0.810845	0.908497	-0.0325554	MSH1	VIN13_2787	0.723943	0.969273	-0.0485015	ZRT3
VIN13_4603	0.256795	0.630718	-0.390185	VPH1	VIN13_0159	0.157578	0.387751	-0.253572	ALK2	VIN13_2169	0.427803	0.656808	-0.127918	LSM12	VIN13_3825	0.879755	0.984379	-0.0476964	SAP30
VIN13_4216	0.256796	0.630718	0.322342	BIO3	VIN13_4831	0.157779	0.387992	-0.288392	UME1	VIN13_2170	0.893783	0.953138	-0.0208884	YHR122W	VIN13_2815	0.850273	0.984379	-0.0474957	TGL1
VIN13_0664	0.25699	0.630718	-0.573276	NSE4	VIN13_0197	0.158172	0.388707	0.663823	HMT1	VIN13_2171	0.103791	0.271244	-0.399077	EPT1	VIN13_2668	0.885649	0.984379	-0.0461569	RFC2
VIN13_2179	0.257	0.630718	-0.303916	YHR132W-A	VIN13_1294	0.158288	0.388731	0.18792	PRO3	VIN13_2172	0.808854	0.907718	-0.0616882	NDT80	VIN13_1361	0.631777	0.956859	-0.0460994	MET6
VIN13_2375	0.257722	0.630718	-0.376913	IRR1	VIN13_2963	0.158677	0.388731	-0.407311	DAL80	VIN13_2174	0.185743	0.389613	-0.285215	YHR127W	VIN13_4869	0.859329	0.984379	-0.0449273	PNG1
VIN13_1910	0.258124	0.630718	-0.485115	RBG2	VIN13_4412	0.158689	0.388731	-0.253525	CUE5	VIN13_2175	0.188995	0.394681	0.422861	FUR1	VIN13_3834	0.733223	0.974757	-0.04469	SCS7
VIN13_3741	0.25826	0.630718	0.491424	ALD3	VIN13_0068	0.158704	0.388731	-0.421687	PAU5	VIN13_2176	0.665745	0.82812	-0.0826686	ARP1	VIN13_1635	0.703819	0.962868	-0.0446605	LYS5
VIN13_0600	0.258387	0.630718	0.368722	YDL183C	VIN13_1827	0.158771	0.388731	-0.541802	SLX9	VIN13_2178	0.642809	0.814469	0.0545035	ECM14	VIN13_0599	0.863344	0.984379	-0.044369	TFP1
VIN13_3154	0.258576	0.630718	-0.747857	BOS1	VIN13_2761	0.158798	0.388731	0.237625	ADD66	VIN13_2179	0.532584	0.742389	-0.137482	YHR132W-A	VIN13_5053	0.819696	0.983026	-0.0443241	CLB5
VIN13_5012	0.258733	0.630718	-0.272742	YPR071W	VIN13_4330	0.159047	0.389091	-0.429251	YOL048C	VIN13_2181	0.085006	0.23958	-0.350026	WSS1	VIN13_1863	0.82722	0.983703	-0.0441197	YGR122W
VIN13_4596	0.259007	0.630718	0.263289	RPN8	VIN13_1409	0.159176	0.389154	-0.367114	SPT15	VIN13_2183	0.370694	0.604362	0.513731	SPL2	VIN13_1372	0.925983	0.990401	-0.0440783	RTT105
VIN13_1008	0.259253	0.630718	-0.340464	HNT2	VIN13_3536	0.15999	0.390487	-0.282431	RPS1BP	VIN13_2185	0.981788	0.992401	0.00700896	YHR138C	VIN13_0466	0.808967	0.983026	-0.0435938	GBP2
VIN13_0709	0.25929	0.630718	-0.294164	KNH1	VIN13_0147	0.159991	0.390487	-0.285778	PIM1	VIN13_2186	0.206974	0.41528	0.445567	SPS100	VIN13_2131	0.874356	0.984379	-0.043429	LRP1
VIN13_2298	0.259467	0.630718	-0.352895	RPI1	VIN13_4615	0.160031	0.390487	0.372746	YOR285W	VIN13_2187	0.953552	0.977868	0.0229624	YHR140W	VIN13_4621	0.86729	0.984379	-0.0433836	YOR292C
VIN13_4601	0.259483	0.630718	0.217249	HRK1	VIN13_1445	0.160594	0.391609	-0.385503	YER186C	VIN13_2188	0.232934	0.451385	0.194655	CHS7	VIN13_2435	0.915751	0.989019	-0.0424432	VTH2
VIN13_1954	0.259496	0.630718	0.268818	AZR1	VIN13_3643	0.160992	0.392119	0.263275	ECM40	VIN13_2189	0.571777	0.770056	-0.10743	DSE2	VIN13_3985	0.680435	0.960289	-0.0422016	YNL213C
VIN13_1737	0.259564	0.630718	-0.278081	MIG1	VIN13_3833	0.16101	0.392119	0.505285	URA10	VIN13_2190	0.00319745	0.0250702	-0.975598	DCD1	VIN13_0837	0.85781	0.984379	-0.0421902	FOB1
VIN13_1329	0.259685	0.630718	0.255591	PCL6	VIN13_0892	0.161185	0.392293	-0.361041	HSP42	VIN13_2191	0.585999	0.781332	-0.116587	CRP1	VIN13_1680	0.736548	0.977505	-0.0421801	RPL28
VIN13_4661	0.260016	0.630718	-0.660198	UBC11	VIN13_0565	0.16145	0.392456	-0.281761	WHI4	VIN13_2192	0.0795463	0.231068	0.396524	MRPL6	VIN13_0191	0.749402	0.978241	-0.0420246	ETR1
VIN13_4615	0.260082	0.630718	0.332302	YOR285W	VIN13_4345	0.161459	0.392456	0.37035	SIL1	VIN13_2193	0.392391	0.62502	-0.380672	IMP3	VIN13_4005	0.674704	0.960289	-0.0419587	SRP1
VIN13_0761	0.260146	0.630718	-0.359525	YDR020C	VIN13_3760	0.161928	0.39312	-0.230679	SGS1	VIN13_2196	0.672229	0.832374	0.0611239	YHR151C	VIN13_3631	0.871914	0.984379	-0.0419147	NUP116
VIN13_1089	0.260375	0.630718	0.277932	RPT3	VIN13_3493	0.16194	0.39312	0.322463	COQ5	VIN13_2197	0.703257	0.851104	-0.089474	SPO12	VIN13_2333	0.707438	0.962868	-0.0418495	SEC28
VIN13_4174	0.260447	0.630718	-0.233794	PHO91	VIN13_2137	0.16242	0.394032	-0.443776	YHR087W	VIN13_2198	0.949848	0.975943	0.0247258	SPO16	VIN13_4768	0.964385	0.995375	-0.0418117	RKM1
VIN13_2832	0.260759	0.630718	0.276289	SBA1	VIN13_2917	0.16264	0.39414	-0.253549	HCS1	VIN13_2201	0.603689	0.789916	-0.122403	LIN1	VIN13_4225	0.711018	0.964089	-0.0413288	YNR068C
VIN13_2393	0.260775	0.630718	-0.415937	INP51	VIN13_0131	0.162672	0.39414	-0.188271	PRE7	VIN13_2202	0.706587	0.851945	0.123278	REC104	VIN13_5077	0.630158	0.956859	-0.0409459	YPR152C
VIN13_4776	0.260863	0.630718	0.405284	YPL199C	VIN13_0741	0.162978	0.394469	-0.316521	PTC1	VIN13_2203	0.509686	0.723178	0.0907395	KEL1	VIN13_4118	0.895595	0.986226	-0.0403791	VAC7
VIN13_3060	0.261017	0.630718	0.288596	ISA1	VIN13_1900	0.163114	0.394469	-0.349588	TIF4631	VIN13_2205	0.00281351	0.0230252	1.07563	PEX18	VIN13_0955	0.909919	0.989019	-0.0402386	PRP28
VIN13_1764	0.261098	0.630718	0.307426	ERP6	VIN13_2335	0.16319	0.394469	0.299651	SER33	VIN13_2206	0.749493	0.876907	0.0524475	YAP1801	VIN13_0789	0.818512	0.983026	-0.0401548	PST1
VIN13_0255	0.261128	0.630718	-0.24523	FES1	VIN13_0395	0.163225	0.394469	0.333257	YBR261C	VIN13_2207	0.00149142	0.0147595	-0.580173	YHR162W	VIN13_3259	0.878124	0.984379	-0.039709	HRD3
VIN13_2593	0.261301	0.630718	-0.276499	MAD2	VIN13_2278	0.163654	0.395254	0.279312	CCT2	VIN13_2208	0.000182229	0.00304361	-0.664261	SOL3	VIN13_3777	0.954746	0.995014	-0.0396117	ERG12
VIN13_3376	0.261452	0.630718	0.234206	NIT3	VIN13_4584	0.1639	0.395596	-0.341711	APC5	VIN13_2211	0.00200179	0.0181716	-0.330474	CDC23	VIN13_0025	0.889326	0.984379	-0.0395317	CYC3
VIN13_1947	0.261898	0.631392	-0.420221	GPI1	VIN13_0060	0.164168	0.395828	-0.223156	ERP1	VIN13_2212	0.919135	0.964566	0.0246759	THP2	VIN13_0715	0.97747	0.998087	-0.0394186	PRP11
VIN13_0117	0.26217	0.631507	0.263557	SHP1	VIN13_4716	0.164205	0.395828	0.240577	YPL264C	VIN13_2214	0.104711	0.272535	-0.815725	DBP8	VIN13_1599	0.849667	0.984379	-0.0385505	MDS3
VIN13_0735	0.26259	0.631507	-0.507927	TSC13	VIN13_4199	0.164552	0.39622	0.376709	YNR040W	VIN13_2216	0.125343	0.306607	0.438979	ATG7	VIN13_4307	0.837173	0.984379	-0.0380267	THP1
VIN13_4092	0.262914	0.631507	0.272609	SAL1	VIN13_0307	0.164577	0.39622	0.257921	CDC28	VIN13_2217	0.120431	0.298681	0.276651	SPC97	VIN13_4904	0.784052	0.980082	-0.0377961	LGE1
VIN13_0241	0.263131	0.631507	0.260763	UBC4	VIN13_0546	0.165123	0.396853	-0.468731	GIT1	VIN13_2218	0.00430846	0.0308497	-0.677543	ENO2	VIN13_2218	0.755485	0.979397	-0.0375696	ENO2
VIN13_3915	0.263212	0.631507	0.280124	MSB3	VIN13_2188	0.165219	0.396853	0.265639	CHS7	VIN13_2219	0.00151279	0.0148891	1.10067	FMO1	VIN13_1927	0.772746	0.979541	-0.0374134	XKS1
VIN13_3860	0.263548	0.631507	0.293197	DYN3	VIN13_2938	0.165285	0.396853	-0.422046	MRPL13	VIN13_2222	0.0134704	0.0684499	-0.576274	HYPOTHETICAL PROTEIN	VIN13_4953	0.838498	0.984379	-0.0365846	SNF8
VIN13_5005	0.263653	0.631507	-0.230477	YPR063C	VIN13_2433	0.165341	0.396853	-0.341536	YCR102C	VIN13_2223	2.0271e-09	2.10593e-07	-1.00902	OYE2	VIN13_0361	0.883762	0.984379	-0.0358753	TDP1
VIN13_3777	0.263669	0.631507	-0.232784	ERG12	VIN13_4501	0.165484	0.396853	-0.266674	SMP3	VIN13_2224	0.878058	0.94372	0.0219273	SVP26	VIN13_4590	0.582085	0.949419	-0.0354277	OSW1
VIN13_0381	0.264082	0.631507	0.256275	YBR246W	VIN13_2894	0.165572	0.396853	-0.526663	PHD1	VIN13_2226	0.138392	0.326965	-0.366083	GND1	VIN13_1260	0.873423	0.984379	-0.0352513	EDC3
VIN13_0175	0.264132	0.631507	0.302308	HHF1	VIN13_4978	0.165574	0.396853	-0.633378	YPR027C	VIN13_2230	0.876764	0.943548	0.0282649	IKI1	VIN13_3403	0.829725	0.983703	-0.035019	SEC61
VIN13_0516	0.264164	0.631507	0.304226	YIH1	VIN13_0269	0.165863	0.397294	-0.224222	TEF1	VIN13_2231	0.114635	0.289018	0.128562	GPI16	VIN13_4917	0.81058	0.983026	-0.0349454	YPL039W
VIN13_2137	0.264221	0.631507	0.438576	YHR087W	VIN13_1585	0.166077	0.397556	-0.28371	SKI8	VIN13_2232	0.685873	0.841313	0.1156	PTH1	VIN13_1428	0.74165	0.978241	-0.0346041	CCA1
VIN13_3957	0.264525	0.631507	0.293808	VPS75	VIN13_0339	0.166275	0.397778	0.270474	YBR197C	VIN13_2233	0.064108	0.200976	0.190948	ERG9	VIN13_3192	0.886532	0.984379	-0.0343167	SRN2
VIN13_3562	0.264676	0.631507	0.265304	RAD52	VIN13_2777	0.166525	0.398126	0.215179	MTR2	VIN13_2234	0.00157573	0.0151888	-0.748286	CTF8	VIN13_4180	0.900877	0.987517	-0.033428	ARE2
VIN13_2483	0.264844	0.631507	0.32722	HSP150	VIN13_3291	0.166708	0.39831	-0.31377	CDD1	VIN13_2235	0.126836	0.308839	-0.273775	EGD2	VIN13_3891	0.881195	0.984379	-0.0325147	YNL320W
VIN13_4377	0.264868	0.631507	0.234249	ALG6	VIN13_0054	0.167205	0.399039	-0.374544	SPO7	VIN13_2237	0.642417	0.814469	-0.101607	NVJ1	VIN13_3526	0.904863	0.988647	-0.0322729	FPR3
VIN13_4350	0.265128	0.631507	0.376592	MIM1	VIN13_3609	0.167248	0.399039	0.206669	UBC7	VIN13_2238	0.11587	0.290422	-0.878776	UTP9	VIN13_2820	0.750607	0.978241	-0.0316656	YKL133C
VIN13_0799	0.265168	0.631507	-0.590917	YDR065W	VIN13_1631	0.167329	0.399039	-0.940748	RCK1	VIN13_2240	0.270285	0.499193	0.373294	YHR198C	VIN13_1306	0.911532	0.989019	-0.0313156	EDC2
VIN13_0699	0.265334	0.631507	-0.774753	TSR1	VIN13_2504	0.167702	0.399527	-0.373879	YJL132W	VIN13_2241	0.188115	0.393704	-0.213233	YHR199C	VIN13_1747	0.867791	0.984379	-0.0310564	GET1
VIN13_2365	0.265348	0.631507	-0.227107	NOT3	VIN13_1453	0.167744	0.399527	-0.275455	OTU1	VIN13_2242	0.678965	0.837501	-0.0601324	RPN10	VIN13_0475	0.629194	0.956859	-0.030857	YCL001W-A
VIN13_1839	0.26561	0.631507	-0.296533	YGR093W	VIN13_0350	0.167883	0.399606	-0.308036	AME1	VIN13_2243	0.000288176	0.0042867	-0.462881	PPX1	VIN13_0518	0.78928	0.980082	-0.0303784	BUD31
VIN13_4664	0.26603	0.631507	-0.638746	YOR342C	VIN13_4686	0.168253	0.399879	-0.359483	RAD17	VIN13_2245	0.502196	0.718094	-0.157053	RPS4BP	VIN13_4135	0.696312	0.962658	-0.0299519	YNL035C
VIN13_3626	0.266104	0.631507	0.322359	YET2	VIN13_3260	0.168306	0.399879	0.182994	SEC13	VIN13_2249	0.264322	0.491823	-0.194966	SET5	VIN13_3265	0.854019	0.984379	-0.0297606	CRR1
VIN13_2693	0.266107	0.631507	0.302978	YUH1	VIN13_0256	0.168334	0.399879	-0.365405	EXO84	VIN13_2252	0.996156	0.997223	-0.00141699	YHR210C	VIN13_1653	0.876958	0.984379	-0.0296749	PCL10
VIN13_5077	0.266117	0.631507	0.310109	YPR152C	VIN13_0530	0.168496	0.399879	-0.218346	PAT1	VIN13_2253	0.93242	0.969488	-0.031737	FLO5	VIN13_1415	0.765943	0.979397	-0.0296096	OXA1
VIN13_2484	0.266483	0.63198	0.302512	CIS3	VIN13_3188	0.168571	0.399879	-0.206409	CFT2	VIN13_2254	0.720181	0.85886	-0.0772344	HYPOTHETICAL PROTEIN	VIN13_2259	0.657182	0.959872	-0.0295306	YIL161W
VIN13_5024	0.266832	0.632342	-0.566658	YPR085C	VIN13_0278	0.168632	0.399879	-0.342124	OPY1	VIN13_2255	0.00837472	0.0501422	0.714575	YIL169C	VIN13_2555	0.949872	0.994929	-0.0291551	JEM1
VIN13_1891	0.266982	0.632342	-0.775389	YGR153W	VIN13_4514	0.169165	0.400892	-0.255703	DDP1	VIN13_2256	0.122703	0.302311	0.4015	YIL166C	VIN13_2940	0.966407	0.995375	-0.0281361	RSC4
VIN13_2932	0.267609	0.632342	-0.28259	MET14	VIN13_3547	0.169363	0.401112	-0.236746	GAL80	VIN13_2257	0.00383045	0.0284809	-0.732	YIL165C	VIN13_2970	0.801272	0.98156	-0.027957	YKR041W
VIN13_0478	0.26789	0.632342	0.317527	YCP4	VIN13_4599	0.169846	0.402005	0.31286	RBL2	VIN13_2258	0.0583362	0.188301	-0.620093	SUC2	VIN13_5081	0.861727	0.984379	-0.0277166	YPR157W
VIN13_4408	0.267891	0.632342	0.283288	CYC2	VIN13_4131	0.170077	0.4023	-0.238894	BDP1	VIN13_2259	0.965568	0.985327	-0.00967819	YIL161W	VIN13_1038	0.852115	0.984379	-0.0275488	YDR336W
VIN13_2275	0.268095	0.632342	-0.354948	PAN6	VIN13_2419	0.170717	0.403561	-0.355765	YVH1	VIN13_2262	0.867516	0.940793	0.0526704	YIL158W	VIN13_0876	0.998432	0.999483	-0.0274647	RPA14
VIN13_3632	0.268118	0.632342	0.299173	CSM3	VIN13_0128	0.170837	0.403592	-0.251753	COR1	VIN13_2263	0.489123	0.708297	-0.19438	COA1	VIN13_1569	0.898051	0.9871	-0.0274537	TAN1
VIN13_4895	0.26812	0.632342	-0.64547	YPL066W	VIN13_4149	0.171432	0.404718	0.182089	PUB1	VIN13_2264	0.0107376	0.0587112	0.265534	UBP7	VIN13_0788	0.854343	0.984379	-0.0273888	CDC34
VIN13_4831	0.268507	0.632342	-0.556881	UME1	VIN13_3271	0.171527	0.404718	-0.428292	RSA3	VIN13_2266	0.0426869	0.153953	-0.331534	IMP2'P	VIN13_3886	0.807963	0.983026	-0.0266878	PFA3
VIN13_3292	0.268541	0.632342	0.258523	ERF2	VIN13_1428	0.171704	0.404883	-0.211976	CCA1	VIN13_2267	0.0790376	0.230758	-0.257533	RRD1	VIN13_0178	0.79389	0.980082	-0.0266429	YBR013C
VIN13_3296	0.268648	0.632342	-0.570492	SSP120	VIN13_4681	0.172101	0.405566	-0.281812	PRT1	VIN13_2268	0.0181134	0.0846415	-0.53258	YIL152W	VIN13_2990	0.887966	0.984379	-0.0266249	LAS1
VIN13_2190	0.268824	0.632342	-0.546179	DCD1	VIN13_1681	0.17229	0.405761	-0.391596	YGL101W	VIN13_2269	0.775021	0.890992	0.0377742	YIL151C	VIN13_4030	0.93436	0.991557	-0.0266022	PGA1
VIN13_1540	0.269087	0.632342	0.27665	IRC7	VIN13_3599	0.173442	0.408218	-0.1866	CLU1	VIN13_2272	0.0518611	0.175213	0.55446	RPL40AP	VIN13_4696	0.880235	0.984379	-0.0264532	RDR1
VIN13_3589	0.269101	0.632342	-0.543768	YPT7	VIN13_4308	0.173617	0.408377	0.396096	EMI5	VIN13_2274	0.00595153	0.038846	0.560378	ECM37	VIN13_3945	0.890138	0.984379	-0.0263566	DSL1
VIN13_3772	0.269261	0.632342	0.244605	TOM40	VIN13_4981	0.173903	0.408476	-0.281774	NTO1	VIN13_2275	0.0349893	0.134051	-0.433279	PAN6	VIN13_0940	0.938699	0.991557	-0.0263271	ADK1
VIN13_0312	0.26949	0.632342	0.291425	UBS1	VIN13_1951	0.173909	0.408476	-0.359871	TOS2	VIN13_2276	0.210787	0.420449	0.206952	TID3	VIN13_3431	0.933147	0.991557	-0.0255373	BER1
VIN13_3317	0.269542	0.632342	-0.340101	MCM5	VIN13_2039	0.174195	0.408476	0.304895	OPI1	VIN13_2278	0.0606524	0.193042	-0.353375	CCT2	VIN13_1016	0.959137	0.995375	-0.0253819	PIB1
VIN13_4018	0.269643	0.632342	0.354569	MDG1	VIN13_2806	0.174206	0.408476	0.352746	YKL151C	VIN13_2279	0.190621	0.396608	0.347447	AXL2	VIN13_3845	0.912017	0.989019	-0.0246998	RIT1
VIN13_4157	0.269957	0.632684	0.250252	LST8	VIN13_0916	0.174241	0.408476	-0.23228	YDR196C	VIN13_2280	0.743493	0.873325	-0.0649939	REV7	VIN13_1659	0.877615	0.984379	-0.0244112	SOH1
VIN13_1140	0.272171	0.637339	-0.661056	HEH2	VIN13_2656	0.174306	0.408476	0.448485	HIT1	VIN13_2282	0.0343639	0.132903	0.709005	OM45	VIN13_1315	0.636318	0.956859	-0.0242422	ERG28
VIN13_2893	0.272279	0.637339	-0.260539	PRI2	VIN13_4450	0.174857	0.40901	-0.206037	VPS21	VIN13_2283	0.722521	0.859214	-0.039269	VHS2	VIN13_3312	0.919383	0.989314	-0.023866	SEC22
VIN13_1780	0.273097	0.638199	0.297273	YGR017W	VIN13_3300	0.174873	0.40901	0.243895	NDL1	VIN13_2284	0.00839479	0.0501422	-0.604957	FLX1	VIN13_3669	0.765665	0.979397	-0.0238519	YMR090W
VIN13_3035	0.273144	0.638199	0.425848	JLP1	VIN13_1110	0.174955	0.40901	-0.286716	RAD30	VIN13_2285	0.700442	0.850077	-0.0671005	RPL16AP	VIN13_3399	0.855358	0.984379	-0.0238237	HYPOTHETICAL PROTEIN
VIN13_0954	0.27336	0.638199	-0.995874	AMD2	VIN13_3100	0.174966	0.40901	-0.209912	PSR2	VIN13_2286	0.0947848	0.258378	0.355535	CSM2	VIN13_4288	0.772556	0.979541	-0.0238204	RFC4
VIN13_0166	0.273469	0.638199	0.304737	ECM15	VIN13_0641	0.175119	0.409116	-0.230716	CDC53	VIN13_2287	0.637171	0.811103	0.101801	FKH1	VIN13_5087	0.847215	0.984379	-0.0233166	TIF3
VIN13_3951	0.273574	0.638199	0.281102	MRPL17	VIN13_0648	0.175416	0.409437	-0.245362	UBP1	VIN13_2293	0.568235	0.766667	-0.0991543	AYR1	VIN13_0404	0.914798	0.989019	-0.023062	YBR271W
VIN13_3358	0.273658	0.638199	0.255742	NMA1	VIN13_3136	0.175473	0.409437	-0.535914	SHM2	VIN13_2294	0.0835618	0.237118	-0.35816	SIM1	VIN13_3531	0.843401	0.984379	-0.0229678	ITT1
VIN13_2990	0.27437	0.639464	-0.368232	LAS1	VIN13_4820	0.175886	0.409977	0.209073	PRP46	VIN13_2295	0.353225	0.589496	-0.200909	POG1	VIN13_3893	0.747975	0.978241	-0.0229466	PFS2
VIN13_0943	0.274759	0.639977	0.316619	IVY1	VIN13_2416	0.175921	0.409977	-0.295041	DAL81	VIN13_2296	0.262864	0.490104	-0.313762	QDR2	VIN13_4107	0.855229	0.984379	-0.0225924	RPL9BP
VIN13_4518	0.275084	0.640011	-0.278994	GLN4	VIN13_2801	0.176172	0.410042	-0.229072	RCN1	VIN13_2297	0.0269749	0.11123	0.44622	QDR1	VIN13_2504	0.803686	0.98156	-0.0224213	YJL132W
VIN13_1873	0.275174	0.640011	0.264078	PHB1	VIN13_2412	0.176264	0.410042	0.355218	YAP5	VIN13_2298	0.691302	0.844592	0.109352	RPI1	VIN13_2117	0.893042	0.984895	-0.0222956	DYS1
VIN13_3128	0.275281	0.640011	0.295854	YLR050C	VIN13_4358	0.176274	0.410042	-0.215923	TLG2	VIN13_2299	0.0122534	0.0647286	-0.357566	RHO3	VIN13_3747	0.96734	0.995375	-0.0221998	MMT1
VIN13_1749	0.27565	0.640112	-0.248114	JAC1	VIN13_2267	0.176504	0.4103	0.290357	RRD1	VIN13_2300	0.306138	0.536799	0.989961	PRM5	VIN13_4816	0.944851	0.993251	-0.0217768	KIP2
VIN13_1848	0.275662	0.640112	0.318816	YGR102C	VIN13_4536	0.176637	0.4103	-0.464188	SPR1	VIN13_2301	0.0174457	0.0821752	-0.433143	HIS5	VIN13_0598	0.847698	0.984379	-0.0211324	YDL186W
VIN13_4235	0.275946	0.640377	0.303867	ENB1	VIN13_0132	0.17671	0.4103	-0.274526	ERD2	VIN13_2303	0.0854117	0.240542	-0.313247	POR2	VIN13_0480	0.926024	0.990401	-0.0211026	YCR007C
VIN13_3166	0.276199	0.640377	0.224911	XDJ1	VIN13_2156	0.177249	0.411206	-0.22213	GGA2	VIN13_2304	0.103571	0.270879	0.599229	SDP1	VIN13_2883	0.573656	0.948338	-0.0209268	TMA19
VIN13_2700	0.276329	0.640377	-0.382104	ECM27	VIN13_2342	0.17737	0.411206	-0.250642	RNR3	VIN13_2306	0.372429	0.605706	-0.206777	COX5BP	VIN13_3586	0.940618	0.991557	-0.0206726	TRM12
VIN13_1831	0.276678	0.640377	-0.283485	RPL11BP	VIN13_1713	0.177449	0.411206	-0.370771	MRH4	VIN13_2307	0.35425	0.590834	-0.28522	YIL110W	VIN13_1544	0.706565	0.962868	-0.0202733	PAU6
VIN13_1174	0.276692	0.640377	0.256007	ITR1	VIN13_2249	0.177534	0.411206	-0.253228	SET5	VIN13_2308	0.983313	0.992766	0.00265913	SEC24	VIN13_4782	0.991961	0.999483	-0.0201124	PRM3
VIN13_3496	0.277064	0.640377	-0.299002	PML39	VIN13_4101	0.178427	0.412862	-0.27341	MLF3	VIN13_2309	0.770833	0.888692	0.0433879	YIL108W	VIN13_1166	0.950738	0.995014	-0.0200925	PAC11
VIN13_1166	0.277416	0.640377	0.320937	PAC11	VIN13_3279	0.178634	0.412862	0.195361	CDC42	VIN13_2310	0.135313	0.322133	0.37722	PFK26	VIN13_2467	0.901075	0.987517	-0.0198167	ATG27
VIN13_1039	0.277424	0.640377	0.291093	MRPS28	VIN13_1291	0.178712	0.412862	0.246388	GPA2	VIN13_2314	0.692077	0.844768	0.0944608	XBP1	VIN13_4465	0.974358	0.996566	-0.019563	INP53
VIN13_2470	0.277661	0.640377	0.262808	KRE9	VIN13_2667	0.178761	0.412862	-0.398274	YAE1	VIN13_2315	0.575197	0.771977	0.152766	SGA1	VIN13_4133	0.813048	0.983026	-0.0195238	IDH1
VIN13_1257	0.277749	0.640377	-0.27939	EAF5	VIN13_2075	0.178814	0.412862	0.209759	RPS27BP	VIN13_2316	0.110431	0.282499	0.40431	FMC1	VIN13_1769	0.878055	0.984379	-0.0192469	PEX31
VIN13_4594	0.27778	0.640377	0.266682	RPT4	VIN13_2985	0.17899	0.412862	-0.304906	GLG1	VIN13_2317	0.107301	0.277493	0.438273	FYV10	VIN13_3757	0.843292	0.984379	-0.0188874	YMR187C
VIN13_3295	0.277815	0.640377	-0.320692	YEF3	VIN13_3900	0.179507	0.412862	0.27595	ZIM17	VIN13_2318	0.198706	0.405877	0.553854	YIL096C	VIN13_3524	0.892609	0.984895	-0.0188582	WAR1
VIN13_3010	0.277976	0.640377	0.304714	MRPL20	VIN13_4154	0.179785	0.412862	-0.282984	IDP3	VIN13_2319	0.663921	0.827412	0.0615656	PRK1	VIN13_2441	0.927907	0.990401	-0.0182081	HXT8
VIN13_0351	0.278444	0.641018	0.381805	NGR1	VIN13_1531	0.179842	0.412862	-0.295711	CNN1	VIN13_2320	0.715971	0.856133	-0.0732703	LYS12	VIN13_2967	0.949623	0.994929	-0.0177052	SPC34
VIN13_1014	0.278593	0.641018	-0.475583	TFB1	VIN13_3379	0.17994	0.412862	0.257545	TAL1	VIN13_2321	0.107609	0.277591	0.390318	RSM25	VIN13_2972	0.518292	0.93054	-0.0173023	YKR043C
VIN13_4885	0.279359	0.641909	0.231881	ATP4	VIN13_5060	0.180072	0.412862	-0.22381	SCD6	VIN13_2322	0.00620706	0.040094	-0.450768	YIL092W	VIN13_1472	0.752075	0.978241	-0.0171685	FRS2
VIN13_2027	0.279411	0.641909	0.250999	GOS1	VIN13_5008	0.180125	0.412862	-0.321871	ISA2	VIN13_2324	0.288472	0.517452	-0.133032	ICE2	VIN13_1701	0.766479	0.979397	-0.0171256	YGL080W
VIN13_4732	0.279489	0.641909	0.277222	RBD2	VIN13_0911	0.180157	0.412862	0.360192	RVB1	VIN13_2325	0.396761	0.628499	0.11039	AVT7	VIN13_1320	0.704833	0.962868	-0.016257	RSM18
VIN13_2174	0.27968	0.641957	-0.268894	YHR127W	VIN13_5093	0.180168	0.412862	-0.256565	JIP5	VIN13_2326	0.10098	0.267279	-0.4325	YIL087C	VIN13_3722	0.705132	0.962868	-0.0160577	YMR148W
VIN13_1705	0.280284	0.642673	0.238734	MPS2	VIN13_4081	0.180186	0.412862	0.259501	PHO23	VIN13_2328	0.37769	0.61076	-0.132635	SDS3	VIN13_1464	0.875495	0.984379	-0.0159433	AGX1
VIN13_0147	0.28039	0.642673	0.226886	PIM1	VIN13_3082	0.180198	0.412862	-0.236006	DNM1	VIN13_2329	0.0118284	0.0630173	-0.281773	YIL083C	VIN13_0054	0.930708	0.991075	-0.0158605	SPO7
VIN13_1822	0.280501	0.642673	0.276567	MRPL25	VIN13_0805	0.180317	0.412862	-0.289521	IPT1	VIN13_2330	0.00278572	0.022984	-1.93686	AIR1	VIN13_1253	0.638516	0.956859	-0.0153462	URA3
VIN13_1797	0.28107	0.643237	0.320755	YGR042W	VIN13_4600	0.180354	0.412862	-0.311862	PNT1	VIN13_2331	0.415644	0.644223	-0.171669	THS1	VIN13_2476	0.830262	0.983703	-0.0153056	ERG20
VIN13_2610	0.281465	0.643237	-0.263306	OST1	VIN13_1915	0.180368	0.412862	-0.264498	OKP1	VIN13_2332	0.0901002	0.250167	0.385067	YIL077C	VIN13_4481	0.812035	0.983026	-0.0145065	RGA1
VIN13_0024	0.281499	0.643237	-0.229199	CLN3	VIN13_4768	0.180429	0.412862	-0.342634	RKM1	VIN13_2333	0.160415	0.357316	-0.164495	SEC28	VIN13_2357	0.952062	0.995014	-0.0144021	MET30
VIN13_4091	0.281569	0.643237	-0.344215	END3	VIN13_1492	0.180627	0.413064	-0.238563	YPI1	VIN13_2334	0.13484	0.322133	0.199582	RPN2	VIN13_1212	0.875421	0.984379	-0.014395	DLD3
VIN13_0651	0.281664	0.643237	-1.16383	YDL119C	VIN13_0477	0.181238	0.414211	0.409034	MRPL32	VIN13_2335	0.00124399	0.0130323	0.960433	SER33	VIN13_1191	0.975882	0.997209	-0.0136466	FPR2
VIN13_0148	0.281767	0.643237	-0.264592	HAP3	VIN13_0841	0.181896	0.415464	0.384122	MRPL1	VIN13_2336	0.569276	0.767793	0.150462	SPO22	VIN13_1185	0.716608	0.966629	-0.013261	GRX2
VIN13_5038	0.282765	0.645128	-0.417608	COG4	VIN13_0317	0.182062	0.415593	-0.226777	NPL4	VIN13_2337	0.0692911	0.212129	-0.498154	HOP1	VIN13_2500	0.707559	0.962868	-0.0130828	TIF2
VIN13_3167	0.282958	0.645179	-0.215304	YLR091W	VIN13_3562	0.182173	0.415595	-0.260324	RAD52	VIN13_2338	0.254993	0.480199	0.249717	PCI8	VIN13_3991	0.9819	0.998855	-0.012913	RTT106
VIN13_1854	0.284027	0.646738	0.784679	YGR110W	VIN13_3313	0.182713	0.416576	-0.223279	DCS1	VIN13_2339	0.0125167	0.0655637	0.846929	MAM33	VIN13_4210	0.819786	0.983026	-0.0125372	POP2
VIN13_2724	0.28411	0.646738	-0.483606	MCM22	VIN13_4597	0.183021	0.417028	-0.325317	YOR262W	VIN13_2341	0.338938	0.57426	-0.160316	YIL067C	VIN13_3689	0.942324	0.99198	-0.0124635	YMR111C
VIN13_1699	0.284512	0.646738	0.224725	YGL082W	VIN13_0143	0.183141	0.41705	0.412086	YBL029W	VIN13_2342	0.0177476	0.0834919	-0.428896	RNR3	VIN13_1079	0.790874	0.980082	-0.0122205	EFT1
VIN13_0574	0.284553	0.646738	-1.04316	NOP6	VIN13_2374	0.183316	0.417198	-0.378026	KRE27	VIN13_2343	0.738336	0.867812	-0.0637161	FIS1	VIN13_3137	0.775808	0.980082	-0.0118338	REX2
VIN13_0910	0.284616	0.646738	-0.239329	SLY1	VIN13_3634	0.183956	0.417945	-0.36376	FAR3	VIN13_2344	0.591823	0.7849	0.14929	YIL064W	VIN13_2992	0.936836	0.991557	-0.0117037	PAM17
VIN13_0511	0.28482	0.646738	0.140051	YCR051W	VIN13_2613	0.184064	0.417945	-0.421748	MPP10	VIN13_2345	0.0796382	0.231068	0.204999	YRB2	VIN13_4580	0.991139	0.999483	-0.0116554	ESA1
VIN13_4874	0.284838	0.646738	0.251734	GLR1	VIN13_3539	0.184078	0.417945	-0.497916	OGG1	VIN13_2346	0.0013442	0.0138876	-0.359039	ARC15	VIN13_2886	0.741082	0.978241	-0.0115086	ASK1
VIN13_2912	0.285442	0.64772	0.203726	CDC16	VIN13_3676	0.184086	0.417945	-0.28352	MTG1	VIN13_2347	0.00968433	0.0547121	-0.405253	SNP1	VIN13_4908	0.884209	0.984379	-0.0113572	ARL3
VIN13_0298	0.286127	0.648558	0.239327	APD1	VIN13_2740	0.184445	0.418511	-0.255427	DAL5	VIN13_2348	0.393888	0.626445	-0.304287	YIL060W	VIN13_3150	0.881645	0.984379	-0.0110796	YLR073C
VIN13_4696	0.286187	0.648558	0.23344	RDR1	VIN13_4217	0.18467	0.418635	-0.248159	MNT4	VIN13_2351	1.25959e-06	5.23431e-05	-1.13649	RHR2	VIN13_4092	0.787096	0.980082	-0.0104099	SAL1
VIN13_0648	0.286633	0.648558	-0.274706	UBP1	VIN13_0211	0.184721	0.418635	-0.319036	RPS11BP	VIN13_2352	0.036041	0.136101	-0.222917	MMF1	VIN13_1350	0.914303	0.989019	-0.0103558	YER080W
VIN13_0414	0.286665	0.648558	0.308515	MRPL27	VIN13_2984	0.185069	0.418951	-0.410411	TRM2	VIN13_2353	0.236032	0.456132	0.152549	PCL7	VIN13_4157	0.869858	0.984379	-0.00980483	LST8
VIN13_2831	0.286668	0.648558	-0.438328	VPH2	VIN13_1281	0.185082	0.418951	-0.309772	YER010C	VIN13_2354	0.746882	0.876204	-0.0658918	DFG10	VIN13_2605	0.930581	0.991075	-0.00957592	RPC17
VIN13_2815	0.287068	0.648589	0.231644	TGL1	VIN13_1859	0.185878	0.420501	-0.236938	YGR117C	VIN13_2357	1.51366e-06	5.95903e-05	0.816755	MET30	VIN13_5054	0.93973	0.991557	-0.00947215	THI22
VIN13_4998	0.287206	0.648589	-0.482103	SEC8	VIN13_0327	0.186559	0.421791	0.567328	SMP1	VIN13_2358	0.371181	0.604362	0.269904	PIG2	VIN13_4582	0.594123	0.950637	-0.00868376	YOR246C
VIN13_2471	0.287386	0.648589	0.248767	RFA3	VIN13_0678	0.186779	0.421795	-0.247957	ASM4	VIN13_2359	0.370193	0.604331	-0.076914	AGE2	VIN13_0509	0.447349	0.925465	-0.00829752	BUD23
VIN13_3282	0.287557	0.648589	0.26833	TOP3	VIN13_0862	0.186784	0.421795	-0.483871	MTQ2	VIN13_2360	0.307005	0.537563	-0.146568	CBR1	VIN13_4214	0.969737	0.995375	-0.00797444	BIO5
VIN13_4318	0.287613	0.648589	-0.426422	PRS5	VIN13_2658	0.186964	0.421951	0.260406	CDC8	VIN13_2361	0.5771	0.773604	-0.103762	PKP1	VIN13_4281	0.903833	0.988093	-0.00767819	TPT1
VIN13_0144	0.287709	0.648589	0.25381	RRN10	VIN13_1087	0.187471	0.422843	-0.225517	SPT3	VIN13_2362	0.65373	0.819803	0.0592309	GVP36	VIN13_1170	0.844962	0.984379	-0.00697717	IZH1
VIN13_1239	0.287959	0.648697	0.656554	CYC7	VIN13_1828	0.187678	0.423059	0.253065	TOM20	VIN13_2363	0.0252834	0.106297	-0.567567	APQ12	VIN13_2567	0.967124	0.995375	-0.00682364	BIT61
VIN13_1795	0.288267	0.648697	-0.237789	KSS1	VIN13_2797	0.188464	0.424555	0.391818	PIR3	VIN13_2364	0.248534	0.473205	0.194379	TED1	VIN13_3501	0.700578	0.962658	-0.0067411	CAC2
VIN13_2602	0.288272	0.648697	-0.306524	CCT3	VIN13_2429	0.188567	0.424555	0.291654	IRC24	VIN13_2365	0.15837	0.354461	0.157963	NOT3	VIN13_4641	0.924926	0.990401	-0.00661801	SFG1
VIN13_2547	0.288528	0.64879	0.303901	TAX4	VIN13_4737	0.189215	0.425676	-0.480226	HSP82	VIN13_2367	0.0484774	0.166641	0.327948	CST6	VIN13_1672	0.821652	0.983578	-0.00634346	TAF6
VIN13_2961	0.288791	0.64879	-0.499093	GMH1	VIN13_3167	0.189289	0.425676	-0.283572	YLR091W	VIN13_2368	0.373809	0.607054	0.208638	CKA1	VIN13_1179	0.873968	0.984379	-0.00622665	LPP1
VIN13_2671	0.288964	0.64879	-0.275307	NPA3	VIN13_1220	0.190386	0.427888	-0.221669	PRB1	VIN13_2369	0.482904	0.703022	-0.0978908	CAP2	VIN13_3457	0.901173	0.987517	-0.00609817	RPS1AP
VIN13_0737	0.289236	0.64879	0.230291	SLX5	VIN13_2498	0.190738	0.428426	-0.214237	RPB4	VIN13_2370	0.605987	0.790509	-0.115119	BCY1	VIN13_4137	0.999654	0.999654	-0.00594942	HDA1
VIN13_0485	0.289455	0.64879	0.224092	PGK1	VIN13_5011	0.191133	0.428477	-0.292256	MED1	VIN13_2372	0.803402	0.905048	-0.0907783	HYPOTHETICAL PROTEIN	VIN13_2431	0.766327	0.979397	-0.00552969	GTT1
VIN13_5111	0.289462	0.64879	0.220342	QCR2	VIN13_2055	0.191144	0.428477	0.310042	OSH7	VIN13_2374	0.999148	0.999148	-0.000175866	KRE27	VIN13_3578	0.487016	0.926541	-0.00541567	TRM9
VIN13_1046	0.289513	0.64879	0.263944	YDR348C	VIN13_1458	0.191184	0.428477	0.22972	YPT1	VIN13_2375	0.00122276	0.0128832	0.490873	IRR1	VIN13_0143	0.783788	0.980082	-0.00515927	YBL029W
VIN13_4887	0.289868	0.649201	0.254847	GCR1	VIN13_4649	0.191384	0.428477	-0.211669	FRT1	VIN13_2376	0.799099	0.902159	0.0359379	YKE4	VIN13_1663	0.66875	0.960289	-0.0047737	RPS2
VIN13_3916	0.290231	0.649255	-0.377025	PUS4	VIN13_3852	0.191438	0.428477	-0.198094	YMR291W	VIN13_2378	0.697179	0.848503	-0.0656066	RPB3	VIN13_3918	0.954897	0.995014	-0.0041146	RFC3
VIN13_2435	0.290235	0.649255	-0.288139	VTH2	VIN13_1868	0.19144	0.428477	-0.321724	YGR127W	VIN13_2379	0.342704	0.576828	-0.250497	HIS6	VIN13_1058	0.909666	0.989019	-0.00386967	ESC2
VIN13_3286	0.290806	0.64991	-0.617028	VPS34	VIN13_0277	0.191775	0.428974	-0.323244	ATG14	VIN13_2380	0.401418	0.632394	-0.413901	FAF1	VIN13_2245	0.747453	0.978241	-0.0034093	RPS4BP
VIN13_4121	0.291027	0.64991	-0.527702	COG5	VIN13_4168	0.191962	0.429079	-0.23344	ATG3	VIN13_2382	0.004133	0.0298983	-0.565403	SNL1	VIN13_4822	0.91722	0.989039	-0.00338934	ATG5
VIN13_0280	0.29105	0.64991	-0.262662	CCZ1	VIN13_4383	0.192049	0.429079	-0.182314	SLG1	VIN13_2383	0.601669	0.78973	0.169318	BAR1	VIN13_0176	0.98701	0.998855	-0.00327953	HHT1
VIN13_0179	0.291215	0.64991	-0.298305	GRX7	VIN13_2008	0.192592	0.430039	-0.231366	BIO2	VIN13_2386	0.00067564	0.0082849	-0.956853	TIR3	VIN13_0602	0.972718	0.996559	-0.00257423	YDL180W
VIN13_5089	0.291528	0.650226	0.242668	RHO1	VIN13_4440	0.193148	0.431027	-0.321776	RTS2	VIN13_2387	0.104479	0.272491	0.433683	DOT5	VIN13_0939	0.967	0.995375	-0.00210941	HTB1
VIN13_2784	0.291734	0.650302	-0.459408	COY1	VIN13_1628	0.193328	0.431175	0.24313	YIP5	VIN13_2388	0.00452838	0.0320154	-0.660411	FAA3	VIN13_1302	0.78656	0.980082	-0.00196893	YPT31
VIN13_2894	0.292237	0.65104	-0.300747	PHD1	VIN13_4538	0.193501	0.431305	-0.325156	THI72	VIN13_2389	0.217349	0.429356	0.244653	NAS2	VIN13_4863	0.98801	0.998855	-0.00173297	FMP30
VIN13_1072	0.29253	0.65131	-0.256545	LSM6	VIN13_3884	0.194158	0.43225	-0.332012	MDJ2	VIN13_2392	0.0054206	0.0361373	-0.367994	CFD1	VIN13_2001	0.976082	0.997209	-0.0015893	SCW4
VIN13_0911	0.292743	0.651401	-0.333592	RVB1	VIN13_1295	0.194206	0.43225	-0.349788	YAT2	VIN13_2393	0.0168569	0.0802096	0.249227	INP51	VIN13_3009	0.994636	0.999483	-0.00152201	HBS1
VIN13_3572	0.293241	0.652125	0.263578	YML020W	VIN13_3988	0.194387	0.43225	-0.261442	SSB2	VIN13_2395	0.0557818	0.183325	0.276052	SGN1	VIN13_1494	0.800924	0.98156	-0.00151563	SAD1
VIN13_1067	0.293619	0.652582	-0.451819	FRQ1	VIN13_4403	0.194434	0.43225	-0.38241	HMS1	VIN13_2399	0.168406	0.365547	0.405136	IST3	VIN13_0097	0.996406	0.999483	-0.000972715	YBL086C
VIN13_4802	0.294096	0.652686	0.407786	DAP1	VIN13_2720	0.194495	0.43225	0.210376	MNS1	VIN13_2402	0.121801	0.300883	0.159706	PRI1	VIN13_3188	0.991809	0.999483	-0.00079085	CFT2
VIN13_5025	0.294185	0.652686	0.251508	SUA7	VIN13_4957	0.195002	0.432893	0.213707	YPR004C	VIN13_2403	0.0789781	0.230758	-0.400883	MSL1	VIN13_3919	0.956838	0.995375	-0.000444444	PCL1
VIN13_2719	0.294357	0.652686	0.34803	STR2	VIN13_0706	0.195207	0.432893	0.181356	PBP4	VIN13_2405	0.919449	0.964584	-0.0102839	STS1	VIN13_0725	0.987274	0.998855	-0.000286082	ARP2
VIN13_4397	0.294816	0.652686	0.322302	AHC1	VIN13_1602	0.195212	0.432893	-0.298545	HOS2	VIN13_2406	0.0651797	0.203483	-0.915355	SQT1	VIN13_3267	0.77279	0.979541	0.000178456	CDC123
VIN13_0412	0.294971	0.652686	0.387255	SAF1	VIN13_0797	0.195294	0.432893	-0.23095	YDR063W	VIN13_2408	0.272267	0.500902	0.352812	YIR014W	VIN13_0206	0.970069	0.995375	0.00047575	QDR3
VIN13_2192	0.295078	0.652686	0.253688	MRPL6	VIN13_0690	0.195501	0.432893	-0.246903	YDL073W	VIN13_2409	0.442942	0.670418	0.20652	RPR2	VIN13_2902	0.7503	0.978241	0.000797472	YKL033W-A
VIN13_3476	0.295247	0.652686	0.375409	MSC1	VIN13_0192	0.195561	0.432893	0.271094	YBR028C	VIN13_2410	0.696058	0.847415	-0.107075	YIR016W	VIN13_4377	0.984907	0.998855	0.000852196	ALG6
VIN13_1051	0.29526	0.652686	0.249164	TRR1	VIN13_1329	0.195585	0.432893	-0.232552	PCL6	VIN13_2411	0.110302	0.282361	0.575529	MET28	VIN13_3316	0.632422	0.956859	0.00103175	PIG1
VIN13_3853	0.295287	0.652686	-0.31558	GOT1	VIN13_3297	0.195926	0.433309	-0.289025	SYM1	VIN13_2412	0.812441	0.909195	0.0562487	YAP5	VIN13_3332	0.836445	0.984379	0.00122145	ATP14
VIN13_4195	0.29539	0.652686	-0.353875	ARC35	VIN13_0600	0.196029	0.433309	-0.428848	YDL183C	VIN13_2415	0.00473222	0.0328133	-0.323246	SEC11	VIN13_3311	0.544733	0.940534	0.00135659	BOP2
VIN13_0672	0.295746	0.653091	0.270843	RPN6	VIN13_3041	0.196116	0.433309	-0.220244	COF1	VIN13_2416	0.517343	0.729861	-0.148229	DAL81	VIN13_2409	0.798612	0.98156	0.0014254	RPR2
VIN13_0993	0.296295	0.653794	0.293202	NSE3	VIN13_1300	0.196299	0.433332	-0.252951	SMB1	VIN13_2417	0.240507	0.462657	0.211386	YIR024C	VIN13_4541	0.987962	0.998855	0.00145615	LIP5
VIN13_2555	0.29641	0.653794	-0.240999	JEM1	VIN13_4970	0.196355	0.433332	-0.196339	MCM4	VIN13_2418	0.449047	0.675227	0.112373	MND2	VIN13_0277	0.787817	0.980082	0.00189733	ATG14
VIN13_2328	0.297103	0.654373	0.28344	SDS3	VIN13_1379	0.196494	0.433385	-0.394038	LSM4	VIN13_2419	0.40835	0.639812	0.300931	YVH1	VIN13_4988	0.957974	0.995375	0.00201098	TIP41
VIN13_1186	0.297136	0.654373	-0.481457	YDR514C	VIN13_0097	0.197189	0.434666	-0.268703	YBL086C	VIN13_2422	0.00954459	0.054086	0.505491	DAL2	VIN13_0083	0.820894	0.983578	0.00265275	RTG3
VIN13_2637	0.29748	0.654373	0.287076	PET191	VIN13_1047	0.197382	0.434838	-0.224275	YPS7	VIN13_2423	0.0805364	0.232867	0.786556	DCG1	VIN13_2858	0.727467	0.972704	0.00306704	CYT2
VIN13_3100	0.297516	0.654373	0.25936	PSR2	VIN13_3047	0.197542	0.434909	-0.324742	ATG10	VIN13_2424	0.0934059	0.256119	-0.328739	DAL7	VIN13_3334	0.823784	0.983585	0.00331217	YHC1
VIN13_1526	0.297701	0.654373	0.22674	ERJ5	VIN13_1512	0.197644	0.434909	0.341516	LSB3	VIN13_2425	3.99495e-05	0.000878889	-0.645293	DAL3	VIN13_2479	0.918128	0.989039	0.00334092	YJL163C
VIN13_0032	0.297785	0.654373	0.301257	POP5	VIN13_4170	0.198203	0.435885	0.262911	NRM1	VIN13_2427	0.457801	0.682356	-0.144692	LYS1	VIN13_0037	0.911436	0.989019	0.00347807	SAW1
VIN13_2794	0.297882	0.654373	0.284934	MRP49	VIN13_2678	0.198707	0.43674	0.250312	EAF6	VIN13_2428	1.05728e-05	0.000308925	-0.794223	YIR035C	VIN13_2359	0.949592	0.994929	0.0035937	AGE2
VIN13_2569	0.298663	0.655708	-0.25399	ZAP1	VIN13_2852	0.199824	0.43894	-0.383018	MBR1	VIN13_2429	0.0386613	0.142176	-0.366936	IRC24	VIN13_0628	0.927028	0.990401	0.00375115	LDB17
VIN13_2088	0.299122	0.656334	0.219634	PIH1	VIN13_2268	0.200026	0.439129	0.234409	YIL152W	VIN13_2431	0.00112837	0.0121859	0.619183	GTT1	VIN13_0219	0.982944	0.998855	0.00380802	MUM2
VIN13_1405	0.299893	0.657645	0.312008	DDI1	VIN13_2862	0.200226	0.439153	-0.239889	TEF4	VIN13_2432	0.134903	0.322133	0.54772	YPS6	VIN13_1287	0.975714	0.997209	0.00382345	BIM1
VIN13_2358	0.300206	0.657676	0.369868	PIG2	VIN13_0049	0.200451	0.439153	-0.286852	NTG1	VIN13_2433	0.956664	0.97918	0.0123088	YCR102C	VIN13_2674	0.898382	0.9871	0.00420175	CDC11
VIN13_0177	0.300255	0.657676	0.252652	IPP1	VIN13_1054	0.200453	0.439153	-0.293581	GGA1	VIN13_2435	0.37367	0.607054	0.226334	VTH2	VIN13_2278	0.687224	0.961808	0.00425752	CCT2
VIN13_4012	0.300434	0.657688	-0.283719	YNL181W	VIN13_4402	0.200501	0.439153	-0.206886	DFG16	VIN13_2436	0.65625	0.820861	0.131212	FSP2	VIN13_1804	0.871907	0.984379	0.00442618	YGR053C
VIN13_3201	0.30074	0.657977	-0.277154	YLR132C	VIN13_0202	0.200777	0.439504	-0.203521	ATP3	VIN13_2438	0.0156091	0.0758156	1.32083	YJL218W	VIN13_3190	0.998077	0.999483	0.00448279	CLF1
VIN13_3817	0.301099	0.658024	0.246162	YMR253C	VIN13_1161	0.201149	0.440064	-0.203117	KRE2	VIN13_2439	0.0253237	0.106297	-0.466351	YJL217W	VIN13_1617	0.947256	0.99391	0.0044899	BUD13
VIN13_2187	0.301201	0.658024	-0.516935	YHR140W	VIN13_1992	0.201417	0.440397	0.231051	HUA1	VIN13_2440	0.440972	0.668272	-0.322795	YJL216C	VIN13_0536	0.73223	0.974586	0.00546258	CSM1
VIN13_3452	0.301283	0.658024	0.308503	YLR437C	VIN13_1566	0.201878	0.440658	0.277062	MTO1	VIN13_2441	0.359855	0.595248	-0.44061	HXT8	VIN13_4016	0.952533	0.995014	0.00551975	YNL176C
VIN13_4977	0.301743	0.658054	0.424464	ATH1	VIN13_0713	0.201947	0.440658	-0.248497	FAD1	VIN13_2442	0.000301181	0.00440006	1.05263	YJL213W	VIN13_2761	0.984729	0.998855	0.00564964	ADD66
VIN13_5064	0.301873	0.658054	-0.213633	CTF4	VIN13_1310	0.201986	0.440658	-0.241534	HVG1	VIN13_2444	0.736862	0.866893	-0.0832632	PEX2	VIN13_4278	0.910531	0.989019	0.00568867	WSC3
VIN13_4877	0.301888	0.658054	0.251485	YPL088W	VIN13_2831	0.202002	0.440658	-0.238812	VPH2	VIN13_2446	0.214821	0.426513	0.43483	NUC1	VIN13_3255	0.983073	0.998855	0.0060679	MSS51
VIN13_2172	0.301992	0.658054	-0.30827	NDT80	VIN13_3147	0.202133	0.44069	-0.291147	XYL2	VIN13_2450	0.594203	0.785051	0.0768586	PRP21	VIN13_0066	0.70232	0.962868	0.00689515	KIN3
VIN13_3006	0.302731	0.658745	-1.22335	RPF2	VIN13_2460	0.202836	0.441968	-0.206662	MNN5	VIN13_2451	0.00838079	0.0501422	0.438333	ECM25	VIN13_4763	0.983208	0.998855	0.00713709	LEA1
VIN13_2206	0.302784	0.658745	0.266467	YAP1801	VIN13_1575	0.204017	0.44404	0.338114	YGL226W	VIN13_2455	0.107773	0.277591	-0.309265	ELO1	VIN13_3675	0.866938	0.984379	0.00727265	SNZ1
VIN13_3105	0.302882	0.658745	-0.579656	UBR2	VIN13_1938	0.204047	0.44404	0.326039	MVB12	VIN13_2457	0.0103524	0.057022	-0.643013	YJL193W	VIN13_2127	0.994083	0.999483	0.00809778	YHR078W
VIN13_1171	0.303005	0.658745	-0.63725	RSM28	VIN13_1762	0.204139	0.44404	-0.203659	RPN14	VIN13_2458	0.0207396	0.0934803	-0.250236	SOP4	VIN13_3997	0.997319	0.999483	0.00816654	WHI3
VIN13_3614	0.303311	0.65903	0.194241	YMR027W	VIN13_1780	0.20438	0.44431	0.183608	YGR017W	VIN13_2459	0.0222998	0.0981192	0.377016	SWE1	VIN13_1591	0.967968	0.995375	0.00915324	SPT16
VIN13_3725	0.304376	0.660966	0.244781	YIM1	VIN13_3659	0.204534	0.444389	-0.280121	CTF18	VIN13_2460	0.355193	0.591725	0.120661	MNN5	VIN13_3591	0.528348	0.935019	0.00917946	MIC17
VIN13_1266	0.305104	0.661417	0.228053	YEA6	VIN13_4339	0.205117	0.444765	0.22742	RPP2AP	VIN13_2461	0.0291798	0.117347	0.741968	YJL185C	VIN13_1604	0.6438	0.957134	0.00919751	COX13
VIN13_4346	0.305353	0.661417	-0.254714	GAS5	VIN13_1914	0.205235	0.444765	-0.182095	PBP1	VIN13_2462	0.000335056	0.00472871	-0.50321	GON7	VIN13_0812	0.791557	0.980082	0.00945085	PET100
VIN13_2572	0.305387	0.661417	0.276441	PEP8	VIN13_1560	0.205255	0.444765	-0.382582	YGL242C	VIN13_2463	0.620337	0.802234	-0.101407	MNN11	VIN13_2747	0.981505	0.998855	0.00945826	COS5
VIN13_4230	0.305389	0.661417	-0.443962	HXT13	VIN13_3459	0.205453	0.444765	-0.278814	ECM7	VIN13_2464	0.785909	0.897222	-0.0621197	YJL181W	VIN13_2275	0.904314	0.988333	0.00960945	PAN6
VIN13_0481	0.30548	0.661417	-0.268947	SAT4	VIN13_3873	0.205547	0.444765	-0.260227	ELP6	VIN13_2465	0.000546603	0.00698611	0.928382	ATP12	VIN13_3449	0.850291	0.984379	0.00985765	CNA1
VIN13_1578	0.305681	0.661417	-0.910394	COG1	VIN13_2832	0.205561	0.444765	-0.204057	SBA1	VIN13_2466	0.811799	0.90902	0.0690859	PFD1	VIN13_0695	0.971331	0.995588	0.00987741	IDP1
VIN13_4282	0.305807	0.661417	-0.433458	IZH4	VIN13_1015	0.205592	0.444765	-0.356078	SSF2	VIN13_2467	0.928113	0.967472	0.00755749	ATG27	VIN13_3354	0.689661	0.962035	0.0100793	SFH1
VIN13_2064	0.306073	0.661539	-0.41028	RPL27AP	VIN13_0651	0.205647	0.444765	-0.281938	YDL119C	VIN13_2468	0.000238253	0.00374398	-0.662125	RPL17BP	VIN13_3366	0.986454	0.998855	0.0104344	RPP0
VIN13_0710	0.306286	0.661539	-0.261814	STP4	VIN13_1661	0.206289	0.445677	0.189406	MET13	VIN13_2470	0.172521	0.372749	-0.144503	KRE9	VIN13_2879	0.96775	0.995375	0.0105649	YKL061W
VIN13_1236	0.306388	0.661539	-0.206045	GDA1	VIN13_3340	0.206304	0.445677	-0.262746	ACO1	VIN13_2471	0.0907231	0.250857	-0.249643	RFA3	VIN13_1788	0.940082	0.991557	0.010582	POP6
VIN13_0495	0.306602	0.661624	0.234826	FEN2	VIN13_0348	0.206433	0.445702	-0.237435	FTH1	VIN13_2472	7.25806e-05	0.00142869	0.444063	CPS1	VIN13_2222	0.993338	0.999483	0.0108352	HYPOTHETICAL PROTEIN
VIN13_0565	0.306975	0.661734	-0.190079	WHI4	VIN13_3418	0.206674	0.445766	-0.283671	VPS33	VIN13_2473	0.243779	0.467315	-0.168954	YJL171C	VIN13_2987	0.919226	0.989314	0.0110351	UTP30
VIN13_4912	0.307003	0.661734	-0.293915	VPS16	VIN13_2474	0.206783	0.445766	-0.416334	ASG7	VIN13_2474	0.933105	0.969662	-0.0401001	ASG7	VIN13_3812	0.792768	0.980082	0.0111636	FAA4
VIN13_0076	0.307185	0.66175	-0.649585	YLR410W-B	VIN13_3381	0.206922	0.445766	0.444417	YLR356W	VIN13_2475	0.0321816	0.126694	-0.370185	SET2	VIN13_2720	0.961616	0.995375	0.0111943	MNS1
VIN13_3204	0.30755	0.66216	0.219168	SLX4	VIN13_0640	0.206933	0.445766	-0.273501	YDL133W	VIN13_2476	0.805754	0.905777	-0.035714	ERG20	VIN13_4455	0.986285	0.998855	0.0113263	ARF3
VIN13_3367	0.308367	0.663541	-0.422706	SPO77	VIN13_2585	0.207214	0.445947	-0.237641	NUP192	VIN13_2478	0.1077	0.277591	0.223416	TPK1	VIN13_2057	0.855773	0.984379	0.011387	YHR003C
VIN13_3013	0.308809	0.664114	-0.383703	TVP38	VIN13_1287	0.207265	0.445947	-0.286432	BIM1	VIN13_2479	0.0973315	0.262262	0.594801	YJL163C	VIN13_4565	0.583329	0.949419	0.0114284	ISU2
VIN13_2079	0.309407	0.664698	-0.281929	THR1	VIN13_1040	0.207485	0.445947	0.219233	YDR338C	VIN13_2481	0.945156	0.973929	0.0331045	YJL161W	VIN13_1558	0.946068	0.9937	0.0119256	RTF1
VIN13_3270	0.309432	0.664698	0.242115	CCC1	VIN13_4012	0.207488	0.445947	0.20913	YNL181W	VIN13_2482	0.0200286	0.0912387	-0.708028	YJL160C	VIN13_0621	0.990481	0.999483	0.0124254	CLB3
VIN13_2603	0.310819	0.6673	-0.319985	MAD3	VIN13_4950	0.207673	0.445987	-0.258182	AEP3	VIN13_2483	0.369536	0.603785	-0.138137	HSP150	VIN13_3920	0.983768	0.998855	0.012534	CAF40
VIN13_2078	0.311313	0.667763	0.22034	MAS2	VIN13_0008	0.207841	0.445987	-0.349218	ECM1	VIN13_2484	0.120115	0.298295	-0.324289	CIS3	VIN13_0090	0.515209	0.93054	0.0126012	ROX3
VIN13_1646	0.311387	0.667763	0.215908	GPI10	VIN13_3511	0.20786	0.445987	-0.199227	PRE8	VIN13_2486	0.000688706	0.00841752	0.447762	SSY5	VIN13_3654	0.842796	0.984379	0.012628	IRC21
VIN13_1724	0.311609	0.667859	-0.237654	TYW3	VIN13_1127	0.208328	0.446738	-0.481667	DOT1	VIN13_2487	0.00908139	0.0525765	0.611594	FBP26	VIN13_4809	0.87593	0.984379	0.0127755	YPL162C
VIN13_1440	0.311905	0.668096	-0.567272	ISC10	VIN13_4879	0.208508	0.446831	-0.310544	ELP3	VIN13_2490	0.0659871	0.205147	-0.185781	SNA3	VIN13_0506	0.942329	0.99198	0.0128197	PER1
VIN13_3230	0.312192	0.668096	-0.30634	DPH5	VIN13_4125	0.208608	0.446831	0.197043	YNL046W	VIN13_2491	0.589861	0.783409	-0.059848	YJL149W	VIN13_0301	0.903447	0.988093	0.0130073	RPB5
VIN13_3185	0.31233	0.668096	0.274688	CCW12	VIN13_1186	0.208996	0.447248	0.390726	YDR514C	VIN13_2492	0.321341	0.553799	-0.464366	RPA34	VIN13_4922	0.881855	0.984379	0.0135693	YPL033C
VIN13_4198	0.312568	0.668096	-0.288988	ZRG17	VIN13_1350	0.209039	0.447248	-0.223449	YER080W	VIN13_2493	0.198292	0.405473	0.146876	IDS2	VIN13_2187	0.876377	0.984379	0.0137145	YHR140W
VIN13_0429	0.312724	0.668096	-0.65537	CHA1	VIN13_4183	0.209187	0.447312	0.421593	MRPL50	VIN13_2494	0.629346	0.806356	0.0754702	SFH5	VIN13_3179	0.943914	0.993189	0.0137417	YLR104W
VIN13_0641	0.312778	0.668096	-0.375692	CDC53	VIN13_4630	0.20939	0.447494	0.285868	RAX1	VIN13_2495	0.960557	0.981552	0.0167711	YJL144W	VIN13_3644	0.973334	0.996559	0.013825	RIM9
VIN13_4565	0.313325	0.668886	0.258849	ISU2	VIN13_0931	0.210016	0.448571	-0.210901	AHA1	VIN13_2496	0.60224	0.789746	-0.090792	TIM17	VIN13_2308	0.974397	0.996566	0.0142375	SEC24
VIN13_2208	0.313778	0.669105	0.267176	SOL3	VIN13_1872	0.21024	0.448571	-0.431619	YGR131W	VIN13_2497	0.0530763	0.177872	0.285292	YAK1	VIN13_2665	0.957013	0.995375	0.0145571	ARP3
VIN13_0410	0.313805	0.669105	0.236296	DPB3	VIN13_2092	0.210249	0.448571	0.394957	RRF1	VIN13_2498	0.230151	0.447797	-0.196336	RPB4	VIN13_1300	0.741081	0.978241	0.0156033	SMB1
VIN13_1160	0.314015	0.669105	0.31993	CWC21	VIN13_3338	0.210724	0.449093	0.213011	YLR301W	VIN13_2499	0.0224471	0.0981899	0.342243	YUR1	VIN13_1656	0.969513	0.995375	0.0165777	CEG1
VIN13_2800	0.314197	0.669105	-0.208454	ELF1	VIN13_2818	0.210801	0.449093	-0.211099	APL2	VIN13_2500	0.850535	0.932025	-0.0367212	TIF2	VIN13_2162	0.981476	0.998855	0.0168746	BZZ1
VIN13_4366	0.314483	0.669105	-0.848733	RCL1	VIN13_3813	0.210849	0.449093	-0.318302	RKR1	VIN13_2501	0.00302005	0.0241863	0.636463	GLG2	VIN13_1583	0.955143	0.995014	0.0171927	KIP3
VIN13_0955	0.31464	0.669105	-0.225779	PRP28	VIN13_4510	0.211003	0.449135	-0.297482	PET123	VIN13_2502	1.31841e-05	0.000352203	-0.615054	LCB3	VIN13_0501	0.847516	0.984379	0.0172996	RBK1
VIN13_0958	0.314796	0.669105	0.29249	TRS23	VIN13_1855	0.211107	0.449135	-0.204978	YGR111W	VIN13_2503	0.288276	0.517347	0.102409	MRS3	VIN13_0575	0.996976	0.999483	0.0178099	SHR3
VIN13_1821	0.315084	0.669105	-0.978002	PRP38	VIN13_1974	0.211261	0.449212	0.348455	MGA1	VIN13_2504	0.0435195	0.155669	0.629515	YJL132W	VIN13_4530	0.93461	0.991557	0.017859	SER1
VIN13_3791	0.315099	0.669105	0.242173	FSH2	VIN13_1075	0.211631	0.449498	-0.218216	YRA1	VIN13_2506	0.0957158	0.259216	0.297546	URA2	VIN13_3401	0.98761	0.998855	0.0179191	HYPOTHETICAL PROTEIN
VIN13_1390	0.315302	0.669105	0.20231	RSP5	VIN13_4335	0.211733	0.449498	-0.236241	NTG2	VIN13_2510	0.037124	0.138291	-0.3036	NIT2	VIN13_3795	0.890829	0.984379	0.0188898	TAF7
VIN13_1243	0.315405	0.669105	-0.226639	MCM3	VIN13_2231	0.211891	0.449498	-0.190918	GPI16	VIN13_2511	0.81393	0.910351	-0.0897366	GCD14	VIN13_0710	0.997846	0.999483	0.0190398	STP4
VIN13_3530	0.315709	0.669105	-0.231069	POB3	VIN13_1351	0.21201	0.449498	0.327299	SER3	VIN13_2512	0.307915	0.537974	-0.11159	LSM1	VIN13_3143	0.891969	0.98453	0.0190656	SPC3
VIN13_3218	0.315798	0.669105	-0.268796	STM1	VIN13_2079	0.212062	0.449498	0.34566	THR1	VIN13_2514	0.299734	0.530078	-0.147979	RPE1	VIN13_3398	0.986231	0.998855	0.0190717	HYPOTHETICAL PROTEIN
VIN13_3435	0.315958	0.669105	-0.591826	CDC73	VIN13_1663	0.21215	0.449498	-0.197571	RPS2	VIN13_2515	0.603716	0.789916	-0.189338	YJL118W	VIN13_1325	0.929386	0.990785	0.0195968	HIS1
VIN13_1901	0.316079	0.669105	-0.298485	GTR2	VIN13_2185	0.212227	0.449498	-0.212366	YHR138C	VIN13_2516	0.224406	0.438689	-0.104312	PHO86	VIN13_1466	0.933638	0.991557	0.0199949	CAF16
VIN13_1033	0.316339	0.669168	-0.246055	GPI8	VIN13_1349	0.21251	0.449847	-0.261503	YER079W	VIN13_2517	0.0112988	0.060956	1.21271	NCA3	VIN13_1873	0.939647	0.991557	0.0201204	PHB1
VIN13_2973	0.316463	0.669168	-0.236599	UIP5	VIN13_4417	0.212781	0.450169	0.26447	RSB1	VIN13_2518	0.151631	0.344268	-0.382904	ASF1	VIN13_1010	0.911227	0.989019	0.0210279	YDR307W
VIN13_4822	0.316664	0.66922	-0.298461	ATG5	VIN13_2462	0.21299	0.450359	0.222869	GON7	VIN13_2521	0.281645	0.511337	0.165232	GZF3	VIN13_1645	0.978642	0.998582	0.0215865	MRF1
VIN13_0127	0.316932	0.669412	0.22601	PSY4	VIN13_4206	0.213477	0.450912	-0.246386	YNR048W	VIN13_2523	0.00889883	0.0519214	0.704441	PRM10	VIN13_1731	0.894231	0.985299	0.0217341	YGL041W-A
VIN13_0480	0.317461	0.669887	-0.288394	YCR007C	VIN13_2650	0.213497	0.450912	0.170066	UTR1	VIN13_2524	0.00204159	0.0183989	0.799298	YJL107C	VIN13_3760	0.994506	0.999483	0.0223033	SGS1
VIN13_1403	0.317536	0.669887	0.22165	COX15	VIN13_4482	0.213674	0.450912	-0.280082	ADE2	VIN13_2527	0.0774159	0.227472	0.337178	PAM16	VIN13_0278	0.935679	0.991557	0.0226556	OPY1
VIN13_3024	0.317688	0.669887	-0.326565	SKG1	VIN13_3334	0.213786	0.450912	-0.260795	YHC1	VIN13_2528	7.37717e-05	0.00143701	0.994593	YJL103C	VIN13_1980	0.963708	0.995375	0.0227602	COQ6
VIN13_1493	0.318622	0.67041	0.236476	RPN11	VIN13_4633	0.213944	0.450912	0.296828	YOR305W	VIN13_2534	0.590182	0.783557	0.0774633	PHS1	VIN13_1841	0.768449	0.979397	0.0235379	RRP46
VIN13_1750	0.318752	0.67041	0.218068	ATE1	VIN13_4964	0.214031	0.450912	-0.273895	YPR011C	VIN13_2535	0.494777	0.71364	0.17603	MRPL49	VIN13_4342	0.976696	0.997567	0.0237165	SMC5
VIN13_4897	0.319252	0.67041	0.25032	CWC27	VIN13_1847	0.214085	0.450912	0.294014	PCP1	VIN13_2537	0.254124	0.479577	0.256557	KHA1	VIN13_0129	0.817496	0.983026	0.0239883	ECM13
VIN13_4648	0.319355	0.67041	-0.185482	PRO2	VIN13_4557	0.214595	0.451592	-0.31088	RUD3	VIN13_2543	0.61802	0.801105	-0.121412	ARG3	VIN13_3047	0.939303	0.991557	0.0240501	ATG10
VIN13_1184	0.319406	0.67041	0.218691	SMT3	VIN13_3995	0.214646	0.451592	0.438451	YNL200C	VIN13_2545	0.844655	0.92817	0.022381	EXO70	VIN13_2474	0.886068	0.984379	0.0247148	ASG7
VIN13_1071	0.319496	0.67041	0.209028	ATP17	VIN13_0598	0.214858	0.451786	0.358137	YDL186W	VIN13_2547	0.210024	0.419375	0.267779	TAX4	VIN13_4493	0.831193	0.983703	0.024945	SFL1
VIN13_3379	0.319566	0.67041	0.19741	TAL1	VIN13_1227	0.215655	0.452939	-0.254429	VMA8	VIN13_2548	0.938364	0.971886	0.00820512	IML2	VIN13_4077	0.928806	0.990446	0.0254041	AVT4
VIN13_1372	0.319849	0.67041	0.230572	RTT105	VIN13_4427	0.215758	0.452939	0.428531	YOR062C	VIN13_2549	0.587608	0.781808	0.0724712	ARP4	VIN13_0437	0.889153	0.984379	0.0255362	LRE1
VIN13_1428	0.319892	0.67041	0.228827	CCA1	VIN13_0102	0.215917	0.452939	-0.292993	PET112	VIN13_2551	1.85285e-05	0.000462203	-0.740668	PRY1	VIN13_3096	0.680536	0.960289	0.0256786	BRE2
VIN13_1092	0.320235	0.67041	-0.728269	UTP5	VIN13_2004	0.216081	0.452939	-0.163284	BGL2	VIN13_2552	0.00530329	0.0356732	-0.411159	PRY3	VIN13_0792	0.92657	0.990401	0.0260375	TGL2
VIN13_0119	0.320414	0.67041	-0.338222	PTC3	VIN13_1640	0.216145	0.452939	0.251703	ARO2	VIN13_2555	0.043025	0.154873	-0.456395	JEM1	VIN13_4648	0.883129	0.984379	0.0261487	PRO2
VIN13_1962	0.320654	0.67041	0.255989	YGR235C	VIN13_3893	0.216154	0.452939	0.17236	PFS2	VIN13_2556	0.940553	0.972369	-0.0167484	PSF2	VIN13_0287	0.854429	0.984379	0.0262019	YBR139W
VIN13_4894	0.320768	0.67041	0.381282	YPL067C	VIN13_0857	0.216243	0.452939	0.304101	CCW12	VIN13_2559	0.00845536	0.0501953	-1.76308	UTP18	VIN13_4517	0.997685	0.999483	0.026493	SWT1
VIN13_0236	0.320819	0.67041	0.230963	SLM4	VIN13_3916	0.216579	0.453392	-0.266395	PUS4	VIN13_2560	0.0747941	0.222629	-0.269558	YJL068C	VIN13_1536	0.946804	0.99391	0.0265716	RET2
VIN13_3922	0.320822	0.67041	-0.968754	CUS2	VIN13_2665	0.217091	0.454149	-0.190784	ARP3	VIN13_2561	0.539667	0.745606	0.152817	MPM1	VIN13_0027	0.957271	0.995375	0.0266519	YAL037W
VIN13_5081	0.320914	0.67041	0.711432	YPR157W	VIN13_1420	0.217181	0.454149	-0.237557	BUR6	VIN13_2562	0.81795	0.912357	-0.05869	MRPL8	VIN13_4789	0.958169	0.995375	0.0270567	YPL184C
VIN13_4584	0.320947	0.67041	-0.654612	APC5	VIN13_3391	0.218011	0.455634	0.447802	SUR4	VIN13_2563	0.257449	0.483121	-0.16179	LAS21	VIN13_3166	0.857215	0.984379	0.0271083	XDJ1
VIN13_4151	0.321334	0.670849	-0.573609	SPO1	VIN13_2263	0.218588	0.456576	0.432929	COA1	VIN13_2564	0.026116	0.108647	0.315138	NUP82	VIN13_4978	0.987653	0.998855	0.0273643	YPR027C
VIN13_2374	0.321796	0.671444	-0.370816	KRE27	VIN13_1934	0.218746	0.456576	-0.596593	YGR201C	VIN13_2566	0.0991896	0.265547	0.345101	YHC3	VIN13_2910	0.862504	0.984379	0.0273755	URA6
VIN13_3449	0.322122	0.671753	0.218322	CNA1	VIN13_3491	0.218824	0.456576	-0.238746	CTK3	VIN13_2567	0.150812	0.343715	-0.222904	BIT61	VIN13_1250	0.742213	0.978241	0.0287987	RIP1
VIN13_2073	0.322616	0.672016	0.25081	DED81	VIN13_1795	0.219126	0.456956	-0.283572	KSS1	VIN13_2568	0.890724	0.951802	0.033698	IKS1	VIN13_3404	0.933207	0.991557	0.0288311	CSR1
VIN13_3404	0.322716	0.672016	-0.2082	CSR1	VIN13_4459	0.219342	0.457154	-0.313996	CRC1	VIN13_2569	0.373069	0.60638	-0.184818	ZAP1	VIN13_0018	0.90226	0.987517	0.0295398	YAL046C
VIN13_3403	0.322952	0.672016	0.220816	SEC61	VIN13_0231	0.219587	0.457412	-0.229784	YBR071W	VIN13_2570	0.000192248	0.00313977	-0.563434	YJL055W	VIN13_3064	0.965249	0.995375	0.0296558	YLL023C
VIN13_4251	0.323314	0.672016	-0.249665	CDC33	VIN13_0586	0.219955	0.457925	-0.378566	TRM8	VIN13_2572	0.940973	0.972369	0.0142337	PEP8	VIN13_1537	0.886885	0.984379	0.0302581	RPN12
VIN13_1034	0.323587	0.672016	-0.559892	IRC3	VIN13_0059	0.220088	0.457925	-0.241573	NUP60	VIN13_2573	2.81875e-11	4.79187e-09	-1.33992	TDH1	VIN13_2264	0.918088	0.989039	0.0305109	UBP7
VIN13_0619	0.323739	0.672016	0.279658	STE7	VIN13_1039	0.220196	0.457925	0.377524	MRPS28	VIN13_2574	0.0017678	0.0166538	0.470665	IRC8	VIN13_4858	0.803895	0.98156	0.0305541	YPL108W
VIN13_5090	0.323861	0.672016	-0.713559	MRP2	VIN13_2990	0.220399	0.458097	-0.348334	LAS1	VIN13_2576	0.42233	0.651742	0.145443	YJL049W	VIN13_0136	0.867693	0.984379	0.0307984	YBL036C
VIN13_2695	0.323875	0.672016	0.241418	RSM26	VIN13_2495	0.220849	0.45878	-0.300259	YJL144W	VIN13_2577	0.318561	0.550055	0.156675	UBX6	VIN13_4501	0.926462	0.990401	0.030821	SMP3
VIN13_4593	0.323977	0.672016	-0.68673	HNT3	VIN13_3213	0.221224	0.459041	-0.259151	RMP1	VIN13_2579	0.000325806	0.00465082	0.471935	YJL046W	VIN13_5062	0.90168	0.987517	0.0308754	SPN1
VIN13_0973	0.324024	0.672016	-0.694975	YDR262W	VIN13_0618	0.221316	0.459041	-0.168742	DHH1	VIN13_2580	0.000259001	0.00400275	1.46267	YJL045W	VIN13_0761	0.978933	0.998582	0.0309687	YDR020C
VIN13_0042	0.324529	0.672554	0.247183	FUN26	VIN13_0639	0.221353	0.459041	-0.161103	PPH21	VIN13_2581	0.574766	0.771977	0.082512	GYP6	VIN13_1787	0.894509	0.985317	0.0310111	ERV1
VIN13_4342	0.324638	0.672554	-0.245415	SMC5	VIN13_0120	0.22146	0.459041	-0.250742	YBL055C	VIN13_2582	0.536138	0.744304	0.2465	YJL043W	VIN13_3541	0.99146	0.999483	0.0312011	CMP2
VIN13_1748	0.324819	0.672561	0.230436	CKB1	VIN13_4438	0.221819	0.459534	-0.296166	UFE1	VIN13_2583	0.43029	0.658057	0.153057	MHP1	VIN13_2763	0.902097	0.987517	0.0320442	EAP1
VIN13_4455	0.325377	0.673347	-0.285815	ARF3	VIN13_1483	0.222123	0.459618	-0.204463	CDC4	VIN13_2585	0.988466	0.994329	0.00212066	NUP192	VIN13_2322	0.91828	0.989039	0.0321229	YIL092W
VIN13_1338	0.326044	0.67434	-0.427355	YER067W	VIN13_4657	0.222127	0.459618	-0.225698	ALA1	VIN13_2587	0.486718	0.706696	-0.448339	IRC18	VIN13_2065	0.946024	0.9937	0.0323136	DIA4
VIN13_2897	0.326243	0.67434	0.230674	NFU1	VIN13_1019	0.222223	0.459618	-0.367405	OMS1	VIN13_2588	0.0237051	0.10214	0.448219	SNX4	VIN13_1513	0.834031	0.984379	0.0323395	HIS2
VIN13_4850	0.326391	0.67434	-0.376936	IDI1	VIN13_1916	0.222968	0.460816	-0.361881	RNR4	VIN13_2589	0.283293	0.513005	-0.30853	TAD2	VIN13_1926	0.999218	0.999483	0.0324695	PDX1
VIN13_3110	0.326905	0.674358	-0.339057	RPL15AP	VIN13_5022	0.223183	0.460816	-0.232492	MDM36	VIN13_2590	0.291398	0.521698	-0.283121	KAR2	VIN13_0289	0.861246	0.984379	0.0326088	YBR141C
VIN13_2871	0.326919	0.674358	0.27969	YKL071W	VIN13_2514	0.223234	0.460816	0.194775	RPE1	VIN13_2591	0.837068	0.922947	-0.107554	HCA4	VIN13_0635	0.863579	0.984379	0.0330361	SCM3
VIN13_2351	0.326934	0.674358	-0.418382	RHR2	VIN13_2019	0.22329	0.460816	-0.23537	ARN1	VIN13_2592	0.114757	0.289018	0.256051	BET4	VIN13_1795	0.87745	0.984379	0.033217	KSS1
VIN13_3904	0.327115	0.674363	-0.784106	MRPS18	VIN13_1290	0.223683	0.461377	0.180643	ISC1	VIN13_2593	0.00331372	0.0257009	-0.374915	MAD2	VIN13_3147	0.783782	0.980082	0.0333719	XYL2
VIN13_0048	0.327376	0.674377	0.187278	TPD3	VIN13_2756	0.223956	0.461549	0.196063	TRP3	VIN13_2595	0.550974	0.754262	-0.3163	YJL027C	VIN13_1390	0.933944	0.991557	0.0338547	RSP5
VIN13_3326	0.327478	0.674377	-0.560252	MEC3	VIN13_0584	0.224032	0.461549	-0.246915	YDL203C	VIN13_2596	0.00156125	0.015151	-0.300058	RNR2	VIN13_2166	0.860147	0.984379	0.0340073	ORC6
VIN13_2504	0.328267	0.675165	0.301116	YJL132W	VIN13_3252	0.224206	0.461549	-0.196026	PBA1	VIN13_2598	0.922183	0.965285	-0.0236629	PET130	VIN13_3636	0.884682	0.984379	0.0343165	STV1
VIN13_1794	0.328315	0.675165	0.223702	ORM1	VIN13_3629	0.224254	0.461549	0.254918	MCM1	VIN13_2600	0.121012	0.299328	0.318335	MPS3	VIN13_1634	0.986763	0.998855	0.0343205	CDC43
VIN13_4341	0.328513	0.675165	-0.640327	YOL036W	VIN13_1739	0.224486	0.461776	-0.339375	CGR1	VIN13_2601	0.0607932	0.193042	0.275974	YJL016W	VIN13_0589	0.829488	0.983703	0.0344815	GGC1
VIN13_3340	0.328935	0.675165	0.208214	ACO1	VIN13_4441	0.224623	0.461806	-0.357456	BUD21	VIN13_2602	0.902733	0.957026	0.0275425	CCT3	VIN13_4485	0.966128	0.995375	0.0344818	YOR131C
VIN13_0797	0.328955	0.675165	0.248643	YDR063W	VIN13_1896	0.226353	0.465111	0.47929	MTR3	VIN13_2603	0.384875	0.616988	0.107023	MAD3	VIN13_2912	0.881771	0.984379	0.0346247	CDC16
VIN13_0338	0.329063	0.675165	0.219582	PGI1	VIN13_3816	0.227481	0.466856	-0.434309	YMR252C	VIN13_2605	0.189746	0.39601	-0.543018	RPC17	VIN13_3498	0.866558	0.984379	0.0348938	SEC65
VIN13_2527	0.329626	0.675165	0.257946	PAM16	VIN13_3645	0.227552	0.466856	-0.20754	AEP1	VIN13_2606	0.340963	0.575288	-0.54601	NOP9	VIN13_2741	0.8544	0.984379	0.035092	PGU1
VIN13_2660	0.329638	0.675165	0.230111	CBF1	VIN13_4241	0.227614	0.466856	0.270221	DCP1	VIN13_2607	0.371629	0.604826	-0.135374	CCT8	VIN13_3279	0.768912	0.979397	0.035376	CDC42
VIN13_3457	0.329657	0.675165	-0.313658	RPS1AP	VIN13_1659	0.227696	0.466856	0.245448	SOH1	VIN13_2609	0.0100238	0.0558702	-0.507208	SYS1	VIN13_3456	0.912168	0.989019	0.0354192	SEC39
VIN13_3719	0.329809	0.675165	0.232156	NDE1	VIN13_1610	0.228968	0.46884	0.691999	STR3	VIN13_2610	0.323446	0.555923	0.200909	OST1	VIN13_4903	0.940876	0.991557	0.0367377	SUR1
VIN13_3505	0.329823	0.675165	0.230961	TAF13	VIN13_4673	0.229003	0.46884	-0.273825	SOG2	VIN13_2611	0.086944	0.243441	-0.254103	PRE3	VIN13_2957	0.697163	0.962658	0.0368308	GCN3
VIN13_2460	0.330089	0.675345	0.21681	MNN5	VIN13_4769	0.229035	0.46884	-0.346795	TYW1	VIN13_2612	0.53723	0.744774	0.112196	AVT1	VIN13_4069	0.950642	0.995014	0.0368761	CYB5
VIN13_1076	0.33027	0.67535	-0.23824	RPP2BP	VIN13_0903	0.229264	0.469057	-0.217749	SAS4	VIN13_2613	0.746008	0.875453	-0.117781	MPP10	VIN13_0003	0.897042	0.9871	0.0370051	FLO5
VIN13_0883	0.330675	0.675813	-0.276394	SEC1	VIN13_0227	0.229737	0.469657	-0.316749	TIP1	VIN13_2615	0.469828	0.692612	-0.109925	SAG1	VIN13_4195	0.934701	0.991557	0.037227	ARC35
VIN13_3150	0.331524	0.676671	-0.446133	YLR073C	VIN13_3889	0.229889	0.469657	0.182097	KRE1	VIN13_2617	0.778257	0.892848	0.0369204	POL31	VIN13_0530	0.878104	0.984379	0.0377257	PAT1
VIN13_1528	0.332221	0.676671	-0.363649	IRC6	VIN13_4063	0.22993	0.469657	-0.186336	DCP2	VIN13_2618	0.819121	0.91298	-0.0398008	SUI2	VIN13_4817	0.878985	0.984379	0.0377837	PEP4
VIN13_1091	0.332343	0.676671	-0.69985	NCB2	VIN13_0234	0.230594	0.470701	-0.221657	YBR074W	VIN13_2620	2.88754e-06	0.000100929	-0.878516	TDH2	VIN13_3885	0.952955	0.995014	0.0379653	EGT2
VIN13_2651	0.332385	0.676671	0.258703	ISY1	VIN13_4138	0.230689	0.470701	-0.359563	YNL022C	VIN13_2621	1.89839e-11	3.38094e-09	1.7651	MET3	VIN13_3837	0.914769	0.989019	0.0380303	BUL1
VIN13_3627	0.33243	0.676671	0.26235	ARA2	VIN13_4146	0.23105	0.471102	0.165681	HHT2	VIN13_2622	0.0129443	0.066893	-0.338361	YJR011C	VIN13_3164	0.894115	0.985299	0.0385663	GAA1
VIN13_3710	0.332721	0.676671	-0.326949	YMR134W	VIN13_4143	0.231135	0.471102	-0.23798	CRZ1	VIN13_2623	0.339182	0.57426	0.175102	YJR012C	VIN13_4244	0.944026	0.993189	0.0385885	PSF3
VIN13_4131	0.332826	0.676671	0.215657	BDP1	VIN13_3119	0.231573	0.471523	-0.560274	YLR040C	VIN13_2625	0.128492	0.31064	0.256531	YJR015W	VIN13_0063	0.812044	0.983026	0.038752	SEN34
VIN13_4862	0.332912	0.676671	0.224651	MSD1	VIN13_2606	0.23159	0.471523	-0.399501	NOP9	VIN13_2626	0.00283051	0.0231137	-0.516981	ILV3	VIN13_1289	0.996414	0.999483	0.0391173	SPC25
VIN13_4621	0.333091	0.676671	0.227257	YOR292C	VIN13_0880	0.231907	0.471776	-0.28674	YDR161W	VIN13_2627	0.000252659	0.00393385	-0.407323	ESS1	VIN13_3411	0.958972	0.995375	0.0391718	REH1
VIN13_4563	0.333133	0.676671	0.257086	YOR223W	VIN13_1184	0.232068	0.471776	-0.203088	SMT3	VIN13_2628	0.138998	0.327847	0.229697	TES1	VIN13_2516	0.883213	0.984379	0.039655	PHO86
VIN13_4206	0.33315	0.676671	0.218462	YNR048W	VIN13_4066	0.232088	0.471776	-0.305218	YNL115C	VIN13_2630	0.00470756	0.0327863	-0.968133	LSM8	VIN13_3262	0.866027	0.984379	0.039995	CLB4
VIN13_4343	0.333284	0.676671	0.227444	MSE1	VIN13_0398	0.232838	0.473046	0.244837	YPT10	VIN13_2631	0.0452424	0.15978	-0.293389	YJR024C	VIN13_4914	0.897836	0.9871	0.0403086	SSN3
VIN13_1553	0.333624	0.676671	0.285254	RMR1	VIN13_4020	0.233092	0.473309	0.202325	PSD1	VIN13_2632	0.000279986	0.00422237	-0.717258	BNA1	VIN13_2000	0.938987	0.991557	0.0407026	CWC22
VIN13_4996	0.333912	0.676671	0.224894	MAK3	VIN13_1297	0.233356	0.47359	0.329362	CHO1	VIN13_2633	0.077975	0.228162	0.464629	YJR030C	VIN13_2006	0.925014	0.990401	0.0407103	ERV29
VIN13_4424	0.333999	0.676671	0.24026	YOR059C	VIN13_2162	0.233515	0.473659	-0.217127	BZZ1	VIN13_2635	0.287858	0.517343	-0.384773	CPR7	VIN13_0677	0.940615	0.991557	0.0407619	YDL089W
VIN13_2181	0.334141	0.676671	-0.205995	WSS1	VIN13_1743	0.233957	0.474259	0.206607	PGD1	VIN13_2637	0.869326	0.941854	0.0410015	PET191	VIN13_0826	0.875301	0.984379	0.0411937	GRX3
VIN13_3792	0.334326	0.676671	-0.228523	UBP8	VIN13_1962	0.234154	0.474259	0.257554	YGR235C	VIN13_2640	0.0554991	0.183325	0.343589	YJR039W	VIN13_3239	0.877087	0.984379	0.0416735	VTA1
VIN13_2826	0.334331	0.676671	-0.549365	YPK1	VIN13_0291	0.234416	0.474259	-0.232925	SUP45	VIN13_2641	0.427115	0.656021	-0.0913081	GEF1	VIN13_4413	0.898493	0.9871	0.0418292	WHI2
VIN13_2013	0.334492	0.676671	0.219204	YPR196W	VIN13_4815	0.234609	0.474259	-0.324595	PRM4	VIN13_2645	0.763486	0.885133	-0.0411276	VPS55	VIN13_2102	0.953182	0.995014	0.0418363	YHK8
VIN13_4840	0.335208	0.677664	-0.191093	TBF1	VIN13_2572	0.234906	0.474259	-0.194446	PEP8	VIN13_2646	0.390394	0.622633	0.211921	SSC1	VIN13_5005	0.886653	0.984379	0.0418759	YPR063C
VIN13_3471	0.335448	0.677664	-0.292766	GAB1	VIN13_1486	0.234978	0.474259	-0.170876	SEC4	VIN13_2648	1.096e-07	6.02797e-06	-2.08596	ANB1	VIN13_3970	0.901709	0.987517	0.0419351	ELA1
VIN13_3155	0.33552	0.677664	0.289252	SIC1	VIN13_1132	0.234982	0.474259	-0.319895	ADA2	VIN13_2649	0.00945979	0.0539791	0.838432	CYC1	VIN13_3153	0.91331	0.989019	0.0420378	YLR077W
VIN13_4200	0.335825	0.677919	0.228262	COQ2	VIN13_1898	0.234988	0.474259	-0.716586	HYPOTHETICAL PROTEIN	VIN13_2650	0.000554789	0.00705752	-0.426166	UTR1	VIN13_3901	0.973694	0.996566	0.0421001	STB1
VIN13_2178	0.336845	0.679159	-0.370086	ECM14	VIN13_2897	0.235174	0.474259	0.195891	NFU1	VIN13_2651	0.781062	0.894692	-0.0466509	ISY1	VIN13_1886	0.79525	0.980082	0.0421183	NAT2
VIN13_4214	0.336982	0.679159	-0.922007	BIO5	VIN13_2999	0.235202	0.474259	-0.214226	SIS2	VIN13_2654	0.0415452	0.150707	-0.489675	BFA1	VIN13_1476	0.774006	0.980082	0.042145	GNA1
VIN13_2534	0.337295	0.679159	-0.471084	PHS1	VIN13_2348	0.235328	0.474259	0.637223	YIL060W	VIN13_2655	0.938824	0.972093	-0.0275684	YJR054W	VIN13_4950	0.968506	0.995375	0.0421936	AEP3
VIN13_3566	0.337627	0.679159	0.194748	TSA1	VIN13_0607	0.235542	0.474259	-0.245839	AIR2	VIN13_2656	0.00491171	0.033768	-0.804399	HIT1	VIN13_2321	0.936717	0.991557	0.0422554	RSM25
VIN13_4160	0.337864	0.679159	-0.268407	PET8	VIN13_1870	0.235554	0.474259	0.237109	SYF2	VIN13_2657	0.0505352	0.171976	-0.405211	YJR056C	VIN13_4487	0.935655	0.991557	0.0422631	EFT1
VIN13_4876	0.337868	0.679159	-0.348516	RLM1	VIN13_4263	0.235564	0.474259	-0.357802	TRM11	VIN13_2658	0.888951	0.950179	-0.0186546	CDC8	VIN13_4147	0.959165	0.995375	0.0422675	SIW14
VIN13_4103	0.33787	0.679159	0.210409	RNH201	VIN13_2876	0.235725	0.474331	0.274686	HYPOTHETICAL PROTEIN	VIN13_2660	0.0890372	0.247583	-0.162334	CBF1	VIN13_1752	0.724315	0.969273	0.0425851	YGL015C
VIN13_0452	0.337875	0.679159	0.226278	STE50	VIN13_0304	0.236804	0.476242	-0.40154	ICS2	VIN13_2663	0.000360699	0.00505249	-2.22654	RPA12	VIN13_4442	0.987428	0.998855	0.0428841	ATX2
VIN13_2166	0.338167	0.679385	-0.213674	ORC6	VIN13_4622	0.236926	0.476242	0.312129	RPS10AP	VIN13_2665	0.464851	0.68826	-0.0833362	ARP3	VIN13_5004	0.952652	0.995014	0.0429219	FCY1
VIN13_1248	0.338444	0.679581	-0.890262	SNU13	VIN13_4628	0.23738	0.476901	0.273028	MBF1	VIN13_2667	0.201481	0.407933	-0.311658	YAE1	VIN13_2388	0.82793	0.983703	0.0432787	FAA3
VIN13_1268	0.338786	0.679843	-0.313787	YEA4	VIN13_2623	0.23768	0.476941	-0.226492	YJR012C	VIN13_2668	0.919013	0.964566	0.0164561	RFC2	VIN13_3382	0.95407	0.995014	0.0433748	RSC2
VIN13_4154	0.338934	0.679843	0.32022	IDP3	VIN13_3607	0.237683	0.476941	-0.206464	FMS1	VIN13_2669	0.675037	0.834499	-0.162828	HAM1	VIN13_2966	0.886841	0.984379	0.0435838	CAF4
VIN13_2601	0.339518	0.680585	0.248521	YJL016W	VIN13_0210	0.237778	0.476941	-0.284449	YBR047W	VIN13_2670	0.349055	0.584362	-0.319828	LIA1	VIN13_3744	0.891265	0.984379	0.0437671	HOT1
VIN13_4135	0.339837	0.680585	0.228243	YNL035C	VIN13_0061	0.237999	0.476979	0.186302	SWD1	VIN13_2671	0.919175	0.964566	-0.0244633	NPA3	VIN13_5058	0.843157	0.984379	0.0437882	YPR127W
VIN13_3545	0.339843	0.680585	0.225677	YML053C	VIN13_1911	0.238152	0.476979	-0.414301	CBP4	VIN13_2672	0.135269	0.322133	-0.202655	MOG1	VIN13_3511	0.979144	0.998582	0.0440405	PRE8
VIN13_3375	0.340222	0.680785	0.200285	ORM2	VIN13_4817	0.238273	0.476979	-0.211522	PEP4	VIN13_2673	0.00474423	0.0328133	-0.565411	HOC1	VIN13_1623	0.882851	0.984379	0.0442975	PMR1
VIN13_1161	0.340336	0.680785	-0.274729	KRE2	VIN13_0864	0.238301	0.476979	-0.172567	PEX7	VIN13_2674	0.0750505	0.222946	0.274912	CDC11	VIN13_1149	0.910402	0.989019	0.0444741	SDC1
VIN13_0266	0.340482	0.680785	-0.6379	RAD16	VIN13_0808	0.238667	0.477326	0.280366	PPH3	VIN13_2675	0.424362	0.653133	0.164958	MIR1	VIN13_1915	0.913917	0.989019	0.044531	OKP1
VIN13_0887	0.340695	0.68085	-0.634039	CDC37	VIN13_5068	0.23873	0.477326	-0.240728	TAZ1	VIN13_2677	0.00553154	0.0366808	0.560037	YJR080C	VIN13_3053	0.829437	0.983703	0.0446364	GRC3
VIN13_1898	0.341399	0.681897	0.247071	HYPOTHETICAL PROTEIN	VIN13_2376	0.238852	0.477326	0.204419	YKE4	VIN13_2678	0.0248672	0.105089	-0.369205	EAF6	VIN13_0584	0.863991	0.984379	0.0448174	YDL203C
VIN13_4651	0.341982	0.682486	0.245583	SNC2	VIN13_4344	0.239009	0.477388	-0.282841	OPI10	VIN13_2679	0.785203	0.896771	-0.0445862	ACF4	VIN13_3570	0.80286	0.98156	0.0449664	APT1
VIN13_0131	0.342054	0.682486	0.224495	PRE7	VIN13_1487	0.23933	0.477539	-0.195187	VTC2	VIN13_2680	0.333342	0.567525	-0.108834	CSN12	VIN13_1002	0.823873	0.983585	0.0449845	ATP5
VIN13_0994	0.342412	0.682694	-0.305194	RTT103	VIN13_1999	0.239337	0.477539	-0.256234	YGR277C	VIN13_2681	0.24027	0.462485	0.167556	YJR085C	VIN13_4524	0.890393	0.984379	0.0450539	HEM15
VIN13_1771	0.342519	0.682694	0.271499	PRP18	VIN13_3926	0.239615	0.477841	0.254544	HCH1	VIN13_2682	0.102883	0.269929	-0.160831	YJR088C	VIN13_1876	0.948972	0.994814	0.0452699	PRE9
VIN13_0347	0.343071	0.683392	-0.183493	KTR3	VIN13_3956	0.239788	0.477935	-0.23392	YNL247W	VIN13_2683	0.0869617	0.243441	0.222928	BIR1	VIN13_3149	0.845917	0.984379	0.0453917	YLR072W
VIN13_4394	0.34357	0.683392	-0.402721	HSP10	VIN13_4236	0.24067	0.479441	0.257503	HPF1	VIN13_2686	0.296908	0.527022	0.165721	BUD4	VIN13_2041	0.868164	0.984379	0.0454622	YHL017W
VIN13_2964	0.343769	0.683392	0.22324	DID2	VIN13_1045	0.240908	0.479663	0.320036	MRP1	VIN13_2689	8.77843e-18	4.69019e-15	4.23961	SFC1	VIN13_1021	0.786243	0.980082	0.0461116	MCM21
VIN13_1826	0.34385	0.683392	-0.459337	TWF1	VIN13_2332	0.241355	0.480268	-0.28224	YIL077C	VIN13_2690	0.10088	0.267204	0.547891	YJR096W	VIN13_4649	0.870889	0.984379	0.0461998	FRT1
VIN13_2976	0.343912	0.683392	0.219394	NAP1	VIN13_4111	0.241686	0.480268	0.234981	MTQ1	VIN13_2691	0.0738583	0.221516	-1.41316	JJJ3	VIN13_2792	0.798646	0.98156	0.0464168	MRPL38
VIN13_1342	0.343953	0.683392	-0.388217	YER071C	VIN13_0955	0.241791	0.480268	-0.249156	PRP28	VIN13_2692	0.0554915	0.183325	0.388123	YJR098C	VIN13_4742	0.622458	0.954749	0.0465143	TFP3
VIN13_2353	0.345031	0.684199	-0.878135	PCL7	VIN13_2825	0.241795	0.480268	-0.222047	PGM1	VIN13_2693	0.516525	0.729533	-0.107757	YUH1	VIN13_2300	0.694243	0.962658	0.0469217	PRM5
VIN13_3876	0.345037	0.684199	-1.01116	YMR315W	VIN13_0971	0.241846	0.480268	0.230769	SWM1	VIN13_2694	0.101858	0.268273	0.32101	YJR100C	VIN13_4561	0.928231	0.990401	0.0472392	MCT1
VIN13_0898	0.345111	0.684199	0.202851	UBC1	VIN13_1583	0.242214	0.480511	-0.169713	KIP3	VIN13_2695	0.180752	0.382718	0.302422	RSM26	VIN13_3712	0.859995	0.984379	0.0478553	GID8
VIN13_1386	0.345398	0.684199	0.21217	SCS2	VIN13_2138	0.242222	0.480511	-0.343413	RPF1	VIN13_2696	0.104886	0.27278	0.292296	VPS25	VIN13_1966	0.899847	0.987517	0.0480415	PFK1
VIN13_2877	0.345503	0.684199	0.206141	MNR2	VIN13_1277	0.242632	0.481073	-0.328934	NUG1	VIN13_2697	0.000764865	0.00911017	-0.481011	URA8	VIN13_2620	0.970665	0.995504	0.0480708	TDH2
VIN13_4538	0.345615	0.684199	0.298669	THI72	VIN13_0314	0.243524	0.482233	-0.261346	POP7	VIN13_2698	0.599154	0.78764	-0.102412	SOD1	VIN13_0462	0.883577	0.984379	0.0490545	LEU2
VIN13_0904	0.346089	0.684199	-0.247518	CDC1	VIN13_2243	0.243728	0.482233	0.199531	PPX1	VIN13_2699	0.311016	0.540772	-0.211078	ADO1	VIN13_3370	0.927043	0.990401	0.0490915	YLR345W
VIN13_1946	0.34637	0.684199	0.239751	RSM27	VIN13_2755	0.243921	0.482233	-0.231754	SAC1	VIN13_2700	0.368925	0.603399	0.126445	ECM27	VIN13_0076	0.733649	0.974757	0.0492367	YLR410W-B
VIN13_1369	0.346521	0.684199	0.216291	UBC6	VIN13_4603	0.243931	0.482233	-0.187769	VPH1	VIN13_2701	0.0934082	0.256119	0.274431	YJR107W	VIN13_4537	0.962584	0.995375	0.04924	ULS1
VIN13_4113	0.346523	0.684199	-0.658237	NOP2	VIN13_2582	0.244083	0.482233	-0.341958	YJL043W	VIN13_2702	0.308112	0.537974	0.229912	CPA2	VIN13_3617	0.921106	0.989488	0.0495548	RSF1
VIN13_4340	0.346636	0.684199	0.218189	PRE6	VIN13_2837	0.244127	0.482233	0.332981	KTI12	VIN13_2704	0.00161872	0.0155231	-0.594626	YJR111C	VIN13_2786	0.817323	0.983026	0.0497401	LST4
VIN13_3329	0.346823	0.684199	-0.22528	GCD7	VIN13_4216	0.24416	0.482233	0.427353	BIO3	VIN13_2705	0.00375346	0.0280849	-0.649252	NNF1	VIN13_3119	0.973153	0.996559	0.049826	YLR040C
VIN13_4063	0.346974	0.684199	-0.319898	DCP2	VIN13_1634	0.244236	0.482233	-0.211974	CDC43	VIN13_2706	0.0778008	0.227944	0.293822	RSM7	VIN13_4944	0.972945	0.996559	0.0500888	TAF3
VIN13_3893	0.346988	0.684199	0.228733	PFS2	VIN13_1767	0.245311	0.484101	-0.190426	SWC4	VIN13_2707	4.63121e-05	0.000989755	-0.664165	YJR116W	VIN13_4243	0.961576	0.995375	0.0506658	PEX11
VIN13_0780	0.347223	0.684199	-0.497564	HEM13	VIN13_2913	0.245438	0.484101	-0.260972	MAK11	VIN13_2709	0.332351	0.566327	-0.13295	ILM1	VIN13_0157	0.999157	0.999483	0.0508083	SCT1
VIN13_0292	0.347394	0.684199	0.286512	ADH5	VIN13_1398	0.245797	0.484422	0.184451	GLC7	VIN13_2711	0.0281818	0.114565	0.39033	ATP2	VIN13_3575	0.998968	0.999483	0.0511774	PSP2
VIN13_0379	0.347544	0.684199	-0.371602	GPX2	VIN13_2790	0.245857	0.484422	-0.33446	EBP2	VIN13_2712	0.0152457	0.0744371	0.475196	IBA57	VIN13_4601	0.840765	0.984379	0.0513941	HRK1
VIN13_3954	0.347743	0.684199	-0.485181	MPA43	VIN13_2382	0.246414	0.485269	0.215607	SNL1	VIN13_2713	0.10683	0.276804	0.468131	RPS5	VIN13_0827	0.989333	0.999483	0.051733	BMH2
VIN13_1434	0.34815	0.684199	0.134697	GRX4	VIN13_1545	0.246668	0.485358	-0.5294	YPS5	VIN13_2714	0.846064	0.928759	-0.0724251	YJR124C	VIN13_0237	0.803514	0.98156	0.051825	ECM33
VIN13_4382	0.348506	0.684199	0.212766	SGT2	VIN13_0912	0.246716	0.485358	-0.297674	HST4	VIN13_2718	0.00819876	0.0495369	-0.644104	YJR129C	VIN13_3793	0.912005	0.989019	0.0522596	MRE11
VIN13_3288	0.3486	0.684199	-0.438099	ARV1	VIN13_4041	0.247036	0.485735	-0.153027	YNL144C	VIN13_2719	0.808202	0.907438	0.0545135	STR2	VIN13_0594	0.967886	0.995375	0.0524298	ARF1
VIN13_1235	0.348632	0.684199	-0.235728	YEL043W	VIN13_2552	0.247267	0.485869	0.220911	PRY3	VIN13_2720	0.325289	0.558064	-0.129433	MNS1	VIN13_0443	0.852318	0.984379	0.0525307	MGR1
VIN13_2985	0.34868	0.684199	0.211122	GLG1	VIN13_2479	0.247447	0.485869	-0.297505	YJL163C	VIN13_2721	0.829039	0.917487	0.0474703	NMD5	VIN13_2039	0.814064	0.983026	0.0526472	OPI1
VIN13_0691	0.348766	0.684199	-0.244213	YET3	VIN13_2908	0.247515	0.485869	-0.253918	GPX1	VIN13_2722	2.17532e-08	1.58597e-06	-0.852474	XPT1	VIN13_1379	0.78611	0.980082	0.0529217	LSM4
VIN13_4854	0.348878	0.684199	-0.202799	PEX25	VIN13_0474	0.247617	0.485869	0.217821	RER1	VIN13_2724	0.0470812	0.163646	-0.527373	MCM22	VIN13_4915	0.781001	0.980082	0.0530158	YPL041C
VIN13_0764	0.349322	0.684591	-0.181194	SES1	VIN13_2408	0.248274	0.486904	-0.447105	YIR014W	VIN13_2728	0.00315953	0.0248772	0.282529	HOM6	VIN13_3434	0.804503	0.98156	0.0531678	VPS36
VIN13_3045	0.349605	0.684591	-0.325095	RPL8BP	VIN13_4515	0.248478	0.487053	-0.198821	YOR164C	VIN13_2730	0.850389	0.932025	0.0386567	YJR141W	VIN13_0919	0.890843	0.984379	0.0532083	VPS64
VIN13_1951	0.34975	0.684591	0.19882	TOS2	VIN13_4428	0.249556	0.488913	-0.189145	RPL3	VIN13_2732	0.695547	0.847068	0.0846533	PMT4	VIN13_3194	0.920821	0.989477	0.0536493	YPS3
VIN13_3733	0.3503	0.684591	0.211356	HLJ1	VIN13_2939	0.249844	0.489131	-0.192949	MEH1	VIN13_2733	0.753514	0.87957	0.0352838	MGM101	VIN13_2230	0.935087	0.991557	0.0539423	IKI1
VIN13_3937	0.350357	0.684591	0.208594	LYP1	VIN13_0495	0.249926	0.489131	0.210079	FEN2	VIN13_2734	0.633479	0.80921	0.104602	RPS4AP	VIN13_1047	0.813795	0.983026	0.0540932	YPS7
VIN13_1382	0.350499	0.684591	0.213333	SLX8	VIN13_2759	0.25016	0.489252	0.230113	CBT1	VIN13_2735	1.58799e-07	8.24871e-06	0.948895	HMS2	VIN13_3488	0.963596	0.995375	0.0541127	VAN1
VIN13_4515	0.350713	0.684591	-0.460349	YOR164C	VIN13_0247	0.250246	0.489252	0.305216	POL30	VIN13_2738	0.0084807	0.0502503	-2.42836	DAN1	VIN13_5047	0.954309	0.995014	0.0544057	YPR114W
VIN13_2981	0.351155	0.684591	0.257223	YSR3	VIN13_3124	0.250389	0.489264	0.176457	STU2	VIN13_2740	0.627797	0.806356	0.11245	DAL5	VIN13_1509	0.969982	0.995375	0.054797	ATG18
VIN13_4595	0.35116	0.684591	-0.376084	GCD1	VIN13_4185	0.25051	0.489264	-0.289799	YNR024W	VIN13_2741	0.568086	0.766667	0.200192	PGU1	VIN13_1167	0.888887	0.984379	0.0549945	SLD5
VIN13_0183	0.351201	0.684591	-0.836148	GAL7	VIN13_2535	0.250681	0.489345	0.36437	MRPL49	VIN13_2742	0.545406	0.750208	0.153565	AAD10	VIN13_1882	0.756368	0.979397	0.0557585	SKN1
VIN13_4009	0.351377	0.684591	0.228706	MRPL19	VIN13_0198	0.251143	0.489995	-0.204073	PDX3	VIN13_2743	0.628422	0.806356	0.164407	SNZ3	VIN13_4599	0.90253	0.987526	0.055769	RBL2
VIN13_4207	0.351453	0.684591	0.229114	MSO1	VIN13_1285	0.251407	0.490257	0.171854	HEM14	VIN13_2744	0.149017	0.341079	-0.343627	SNO2	VIN13_3012	0.855498	0.984379	0.0559117	OMA1
VIN13_1306	0.351651	0.684591	0.487223	EDC2	VIN13_3646	0.25176	0.490692	-0.252457	KAR5	VIN13_2745	0.821741	0.914132	-0.0855613	YFL061W	VIN13_3184	0.882124	0.984379	0.0560007	AHP1
VIN13_0621	0.351814	0.684591	0.190497	CLB3	VIN13_1146	0.252154	0.491195	-0.313237	RMT2	VIN13_2746	0.134027	0.32088	-0.42804	COS4	VIN13_4338	0.580633	0.948711	0.0571514	RPS15
VIN13_3174	0.351864	0.684591	-0.385622	CHA4	VIN13_1520	0.252277	0.491195	-0.393634	QCR6	VIN13_2747	0.789534	0.898994	0.0685874	COS5	VIN13_0847	0.80161	0.98156	0.0573417	INO2
VIN13_0271	0.351972	0.684591	-0.258676	GRS1	VIN13_4848	0.252483	0.491269	-0.226948	DBP1	VIN13_2748	0.0100058	0.0558532	0.513414	COS9	VIN13_4991	0.822475	0.983585	0.0579041	YPR045C
VIN13_4554	0.352253	0.684785	-0.485059	SAS5	VIN13_5086	0.252575	0.491269	-0.245492	ORC4	VIN13_2749	0.368238	0.603042	0.206188	SRY1	VIN13_4711	0.821461	0.983578	0.0579871	KAR9
VIN13_4582	0.352606	0.684855	0.237101	YOR246C	VIN13_1274	0.252808	0.491471	0.174485	PMI40	VIN13_2751	0.000815046	0.00958577	0.908554	URA1	VIN13_1646	0.911074	0.989019	0.0583459	GPI10
VIN13_4048	0.352926	0.684855	-0.899275	FPR1	VIN13_0118	0.252996	0.491584	-0.242353	PTH2	VIN13_2753	0.00988715	0.0552735	-0.339122	YRA2	VIN13_4667	0.862316	0.984379	0.0584823	PYK2
VIN13_2039	0.353043	0.684855	0.193688	OPI1	VIN13_2663	0.253643	0.49223	1.02248	RPA12	VIN13_2754	0.118303	0.295361	-0.148153	DOA1	VIN13_2694	0.906173	0.989019	0.0587641	YJR100C
VIN13_0839	0.353122	0.684855	0.22808	PDS1	VIN13_1530	0.253705	0.49223	0.394461	YFR045W	VIN13_2755	0.402093	0.633191	-0.143662	SAC1	VIN13_0205	0.777619	0.980082	0.0593931	CST26
VIN13_3143	0.353194	0.684855	0.213421	SPC3	VIN13_3693	0.253747	0.49223	-0.212319	FMP24	VIN13_2756	0.000880019	0.010127	-0.433902	TRP3	VIN13_3287	0.874129	0.984379	0.0594479	YLR241W
VIN13_0269	0.353506	0.685027	-0.220521	TEF1	VIN13_3017	0.253849	0.49223	-0.600573	SRP40	VIN13_2757	0.538605	0.74524	0.077414	UBA1	VIN13_1450	0.995868	0.999483	0.0594652	RGD2
VIN13_1576	0.354002	0.685027	-0.383074	VRG4	VIN13_4677	0.254418	0.493081	-0.231193	SNX3	VIN13_2759	0.921004	0.965151	-0.0154978	CBT1	VIN13_0615	0.575636	0.948338	0.0596943	FAP7
VIN13_1558	0.354046	0.685027	-0.26891	RTF1	VIN13_3097	0.254581	0.493144	-0.205195	PML1	VIN13_2760	0.000384442	0.00530558	-0.551817	YKL207W	VIN13_2809	0.983734	0.998855	0.0602127	SDH1
VIN13_3058	0.354073	0.685027	0.233418	FRA1	VIN13_0967	0.254754	0.493229	-0.247627	CTA1	VIN13_2761	0.056147	0.184201	-0.263529	ADD66	VIN13_0969	0.616318	0.954279	0.0604249	HSP78
VIN13_1767	0.354187	0.685027	-0.216549	SWC4	VIN13_4594	0.25516	0.493298	-0.171	RPT4	VIN13_2763	0.0144202	0.0713379	0.283568	EAP1	VIN13_0260	0.660763	0.959872	0.0606814	PHO88
VIN13_4618	0.354415	0.685118	0.24982	YOR289W	VIN13_0672	0.255185	0.493298	-0.161349	RPN6	VIN13_2766	0.0212786	0.0946277	-0.325922	PTK1	VIN13_0318	0.869222	0.984379	0.0608216	SEC66
VIN13_2754	0.354933	0.685712	-0.362005	DOA1	VIN13_1926	0.255266	0.493298	-0.184504	PDX1	VIN13_2768	0.301045	0.531818	0.249474	MIA40	VIN13_0978	0.83972	0.984379	0.0611213	CIA1
VIN13_0369	0.355095	0.685712	-0.194105	ARC40	VIN13_1461	0.255311	0.493298	0.277213	MOB2	VIN13_2769	0.188957	0.394681	0.368968	MST1	VIN13_1430	0.937427	0.991557	0.0611542	ADK2
VIN13_3726	0.355266	0.685712	-0.173144	NUP53	VIN13_0369	0.25702	0.495455	-0.165548	ARC40	VIN13_2770	0.0289604	0.116841	0.400025	SDS22	VIN13_4240	0.966232	0.995375	0.0614186	GRE2
VIN13_1229	0.355692	0.686185	0.268323	PAU2	VIN13_2014	0.257154	0.495455	-0.250526	COS8	VIN13_2771	0.189004	0.394681	-0.249666	ACP1	VIN13_0562	0.982183	0.998855	0.061434	HOP
VIN13_3621	0.356064	0.686552	0.249639	IMP2	VIN13_0397	0.257174	0.495455	-0.194561	SHM1	VIN13_2772	0.913965	0.962869	0.0314633	DPH2	VIN13_1499	0.932749	0.991557	0.0621265	UBP6
VIN13_4730	0.356734	0.687495	-0.22147	GAL4	VIN13_2600	0.257225	0.495455	-0.266922	MPS3	VIN13_2773	0.274738	0.502947	0.275199	CNB1	VIN13_1081	0.964336	0.995375	0.062355	MUS81
VIN13_3576	0.357523	0.688375	0.187623	PPZ1	VIN13_0386	0.257241	0.495455	0.303311	MRPS5	VIN13_2774	0.0130719	0.0673855	0.732985	HYM1	VIN13_0213	0.807711	0.983026	0.0626867	REG2
VIN13_2303	0.357555	0.688375	0.240429	POR2	VIN13_4573	0.257372	0.495455	-0.249771	DFR1	VIN13_2776	5.02835e-06	0.000160735	2.55229	YKL187C	VIN13_2450	0.860601	0.984379	0.0628257	PRP21
VIN13_1697	0.358079	0.689018	-0.598307	GUP1	VIN13_3402	0.257454	0.495455	-0.22912	HYPOTHETICAL PROTEIN	VIN13_2777	0.636356	0.810767	-0.0497919	MTR2	VIN13_3443	0.301561	0.925465	0.0629544	YLR426W
VIN13_3950	0.358384	0.689018	-0.193592	TEX1	VIN13_0249	0.257489	0.495455	0.312169	PHO5	VIN13_2779	0.00454623	0.0320171	0.458425	SPE1	VIN13_3818	0.924384	0.990401	0.0635135	GFD1
VIN13_0092	0.358435	0.689018	0.19862	MAP2	VIN13_4485	0.257605	0.495455	0.211299	YOR131C	VIN13_2780	0.374654	0.607752	0.182235	LOT5	VIN13_1109	0.730832	0.973604	0.0637871	RPL12BP
VIN13_0785	0.358741	0.689256	-0.238664	TPI1	VIN13_3504	0.257813	0.495499	-0.252079	ARG81	VIN13_2782	0.64523	0.815533	-0.112616	PRS1	VIN13_3975	0.849769	0.984379	0.0648319	ATG4
VIN13_1694	0.359237	0.689415	-0.447008	MMS2	VIN13_0153	0.25789	0.495499	0.271308	FUS3	VIN13_2783	0.00328095	0.0255641	-0.534728	RPL17AP	VIN13_0948	0.913368	0.989019	0.0651222	PRP42
VIN13_3784	0.359289	0.689415	0.231585	GAS3	VIN13_2333	0.258706	0.496815	0.178566	SEC28	VIN13_2784	0.170354	0.368919	0.239891	COY1	VIN13_3349	0.76651	0.979397	0.0651934	CDC3
VIN13_3679	0.35951	0.689415	-0.32915	MUB1	VIN13_1890	0.259306	0.49754	-0.313832	RSR1	VIN13_2785	0.182643	0.38481	-0.870836	STE3	VIN13_0883	0.846203	0.984379	0.0655187	SEC1
VIN13_1755	0.359552	0.689415	0.215322	ERG4	VIN13_4700	0.259432	0.49754	-0.20017	FRE5	VIN13_2786	0.0137145	0.0689413	0.35895	LST4	VIN13_2354	0.829585	0.983703	0.0659324	DFG10
VIN13_4310	0.360114	0.689455	0.178922	NUF2	VIN13_3153	0.259478	0.49754	-0.169077	YLR077W	VIN13_2787	0.872147	0.942062	-0.0216827	ZRT3	VIN13_2822	0.821819	0.983578	0.0660158	SHE2
VIN13_0673	0.360151	0.689455	0.188642	PMT1	VIN13_4857	0.259746	0.497804	-0.213173	YPL109C	VIN13_2790	0.303737	0.534326	-0.541682	EBP2	VIN13_4694	0.821262	0.983578	0.0660241	ATF1
VIN13_3051	0.360213	0.689455	0.222289	ENT4	VIN13_3317	0.260386	0.498617	-0.227756	MCM5	VIN13_2792	0.858325	0.936687	-0.0408105	MRPL38	VIN13_0124	0.832444	0.983821	0.0662103	SEC17
VIN13_4336	0.360441	0.689455	0.2412	NGL1	VIN13_2633	0.260585	0.498617	-0.27846	YJR030C	VIN13_2794	0.862634	0.938956	-0.0415131	MRP49	VIN13_2382	0.679732	0.960289	0.0663012	SNL1
VIN13_0812	0.360484	0.689455	0.224806	PET100	VIN13_1794	0.260716	0.498617	0.219194	ORM1	VIN13_2795	0.157068	0.352602	-0.529145	TPK3	VIN13_3213	0.863146	0.984379	0.0665011	RMP1
VIN13_1380	0.360765	0.689643	-0.367371	TMN3	VIN13_3149	0.260906	0.498617	-0.181092	YLR072W	VIN13_2797	0.627924	0.806356	0.12845	PIR3	VIN13_1436	0.939751	0.991557	0.0668544	ECM32
VIN13_3072	0.361348	0.690411	-0.556583	YEH1	VIN13_4882	0.260919	0.498617	-0.255389	SEN54	VIN13_2798	0.62538	0.805968	0.147977	YKL162C	VIN13_1218	0.857845	0.984379	0.0669495	NPR2
VIN13_4179	0.361585	0.690515	0.181689	YNR018W	VIN13_2112	0.260961	0.498617	-0.266062	PAN5	VIN13_2799	0.0108255	0.0591059	0.373481	YKL161C	VIN13_4345	0.768468	0.979397	0.0673716	SIL1
VIN13_0249	0.36199	0.690683	0.290122	PHO5	VIN13_0891	0.261383	0.499172	-0.366069	YBR012W-B	VIN13_2800	0.0211992	0.0944993	-0.289918	ELF1	VIN13_0565	0.753046	0.978988	0.067469	WHI4
VIN13_2157	0.362038	0.690683	0.204446	CTM1	VIN13_3339	0.261545	0.499229	0.202157	MET17	VIN13_2801	0.670996	0.831533	0.0606024	RCN1	VIN13_1355	0.746543	0.978241	0.0674996	YER085C
VIN13_4396	0.362314	0.69086	-0.35005	YOR022C	VIN13_4554	0.26176	0.499388	-0.214361	SAS5	VIN13_2803	0.000130244	0.00236463	0.656468	RSM22	VIN13_1823	0.863524	0.984379	0.0675227	PEX8
VIN13_4509	0.36251	0.690886	0.175309	PUP1	VIN13_0136	0.262378	0.50018	-0.361563	YBL036C	VIN13_2804	0.0874349	0.244217	-0.367655	SRP102	VIN13_0495	0.946533	0.99391	0.067525	FEN2
VIN13_0863	0.36271	0.690919	-0.409395	DOP1	VIN13_1775	0.262439	0.50018	0.15321	YGR012W	VIN13_2805	0.000282919	0.00424946	-0.34727	GPM1	VIN13_3325	0.868882	0.984379	0.0677409	YLR287C
VIN13_1487	0.363102	0.691303	-0.255119	VTC2	VIN13_2444	0.263104	0.500823	0.344863	PEX2	VIN13_2806	0.0793211	0.230916	-0.425291	YKL151C	VIN13_4272	0.843649	0.984379	0.0681236	SKM1
VIN13_2698	0.3635	0.691303	0.231445	SOD1	VIN13_0356	0.263135	0.500823	-0.268109	ATG12	VIN13_2807	0.00485331	0.033428	0.660402	MCR1	VIN13_0158	0.920555	0.989477	0.0685092	YBL010C
VIN13_2113	0.363681	0.691303	-0.435987	SSZ1	VIN13_3506	0.263174	0.500823	-0.237306	VPS9	VIN13_2809	0.00354524	0.0270596	0.552943	SDH1	VIN13_2914	0.815411	0.983026	0.0686997	SPT23
VIN13_3613	0.364049	0.691303	-0.349856	PEX12	VIN13_2499	0.263382	0.500963	-0.224472	YUR1	VIN13_2810	0.398959	0.6307	0.15796	AVT3	VIN13_4424	0.87799	0.984379	0.0688582	YOR059C
VIN13_1121	0.364431	0.691303	-0.47397	GPI17	VIN13_2973	0.263596	0.500963	0.304256	UIP5	VIN13_2812	0.0457528	0.160672	-0.823131	RPC25	VIN13_2548	0.945286	0.993432	0.0689611	IML2
VIN13_4799	0.36458	0.691303	0.187533	MRPL40	VIN13_0761	0.263644	0.500963	-0.291624	YDR020C	VIN13_2813	0.887328	0.948986	0.0689782	LTV1	VIN13_0378	0.790318	0.980082	0.0691954	ALG7
VIN13_4810	0.364779	0.691303	0.213407	BEM4	VIN13_5030	0.263811	0.501028	-0.349962	RDS3	VIN13_2814	0.903144	0.957026	0.0302415	MRP8	VIN13_2841	0.861707	0.984379	0.0695942	AAT1
VIN13_3298	0.364795	0.691303	0.184022	YLR253W	VIN13_1092	0.264246	0.501601	0.546834	UTP5	VIN13_2815	0.0454582	0.160239	0.309309	TGL1	VIN13_1802	0.753609	0.978988	0.0699713	SCM4
VIN13_2405	0.364817	0.691303	0.206657	STS1	VIN13_4338	0.264377	0.501601	0.21541	RPS15	VIN13_2817	0.036478	0.137113	0.535668	CMC1	VIN13_5078	0.798914	0.98156	0.0700053	PIN3
VIN13_1368	0.365142	0.691303	0.20587	PRS2	VIN13_3421	0.265991	0.504319	-0.159691	BDF1	VIN13_2818	0.0253071	0.106297	0.213609	APL2	VIN13_3750	0.955224	0.995014	0.0703882	CTL1
VIN13_2352	0.365215	0.691303	-0.196931	MMF1	VIN13_1384	0.266076	0.504319	-0.264042	SHO1	VIN13_2820	0.0218027	0.0962718	0.719307	YKL133C	VIN13_3690	0.792909	0.980082	0.070571	MED11
[truncated: 1,789 more rows]
